# Supplementary material for: Comparative chloroplast genomics of Cypripedioideae: structural divergence, adaptive evolution, and phylogenomic insights
Source: Front Plant Sci. 2026 Feb 4;16:1723281. doi: 10.3389/fpls.2025.1723281 (PMC12913576; doi:10.3389/fpls.2025.1723281)
Supplement: Supplementary file 1 [file Table1.xlsx]

## Sheet: Genome_Statistics
Supplementary Table S1. The statistics of chloroplast genomes from Cypripedioideae species
Accession	Species Name	Total length (bp)	Total GC (%)	A%	T%	C%	G%	GC1%	GC2%	GC3%	GC3s	Coding region length (bp)	Coding region GC (%)	Noncoding region length (bp)	Noncoding region GC (%)	Protein-coding gene num	rRNA gene num	tRNA gene num	Total gene num	Protein-coding region GC (%)	rRNA GC (%)	tRNA GC (%)	Average ENC
KF925434	Cypripedium macranthos	157050	37.82	30.78	31.39	19.26	18.56	45.61	38.36	30.83	27.83	78115	38.27	66975	34.25	83	8	38	129	38.27	55.48	53.03	47.518
KJ524105	Paphiopedilum niveum	159108	35.69	31.8	32.51	18.13	17.56	44.88	37.17	29.76	26.81	72444	37.27	74736	31.13	74	8	38	120	37.27	55.16	53.05	47.783
KM032625	Phragmipedium longifolium	151157	36.07	31.39	32.54	18.3	17.77	45.74	37.89	30.64	27.76	67015	38.09	72229	31.12	73	8	38	119	38.09	55.26	53.26	47.119
MF983795	Paphiopedilum dianthum	154699	35.92	31.66	32.42	18.22	17.7	45.24	37.34	29.9	26.95	72643	37.5	70151	31.09	76	8	38	122	37.5	55.19	53.2	47.46
MN153814	Paphiopedilum barbigerum	156329	36.04	31.49	32.47	18.27	17.77	44.98	37.12	30.06	27.08	76510	37.38	67891	31.23	80	8	38	126	37.38	55.16	53.29	47.939
MN153815	Paphiopedilum hirsutissimum	154569	36.27	31.48	32.25	18.39	17.88	44.93	37.19	30.09	27.09	76897	37.4	65744	31.58	79	8	38	125	37.4	55.23	53.33	47.584
MN315107	Paphiopedilum bellatulum	156567	35.71	31.76	32.54	18.12	17.59	44.7	36.84	29.44	26.47	72166	36.99	72494	31.32	76	8	38	122	36.99	55.2	52.71	47.371
MN315108	Paphiopedilum henryanum	155886	35.89	31.56	32.55	18.17	17.72	45.14	37.03	29.96	27.02	72403	37.38	71659	31.27	76	8	37	121	37.38	55.16	53.24	47.025
MN535014	Paphiopedilum micranthum	163243	35.76	31.73	32.51	18.14	17.62	44.84	37.1	30.03	27.07	73839	37.32	77497	31.35	77	8	38	123	37.32	55.23	53.23	48.091
MN535015	Paphiopedilum purpuratum	158459	35.43	31.97	32.6	17.96	17.47	44.85	37.24	29.97	27.04	71481	37.36	75064	30.54	74	8	38	120	37.36	55.21	53.31	47.626
MN602053	Cypripedium calceolus	175122	34.36	32.19	33.45	17.46	16.9	45.16	37.71	30.36	27.34	80965	37.74	82251	28.09	87	8	38	133	37.74	55.25	53.18	47.579
MW284890	Paphiopedilum gratrixianum	157292	35.82	31.62	32.55	18.17	17.65	45.18	37	29.92	26.98	72730	37.36	72646	31.18	76	8	38	122	37.36	55.16	53.41	47.316
MW489465	Cypripedium yunnanense	174199	34.41	32.29	33.29	17.51	16.9	45.38	38.01	30.43	27.37	77752	37.94	84541	28.3	85	8	38	131	37.94	55.25	53.18	47.453
MW528213	Paphiopedilum parishii	154689	35.91	31.65	32.44	18.21	17.7	45.07	37.35	29.97	27	74878	37.46	67980	30.92	80	8	37	125	37.46	55.19	53.39	47.196
MW794127	Phragmipedium besseae	147384	36.5	31.17	32.33	18.5	18	45.66	38	30.5	27.59	68368	38.05	67111	31.68	78	8	38	124	38.05	55.23	53.27	47.106
MW794128	Phragmipedium kovachii	151238	36.04	31.37	32.59	18.28	17.75	45.64	37.81	30.55	27.64	68269	38	71052	31.03	77	8	38	123	38	55.23	52.87	47.172
MW794129	Paphiopedilum tranlienianum	156495	36.03	31.49	32.47	18.26	17.78	44.98	37.07	30.11	27.12	77326	37.38	67249	31.17	83	8	38	129	37.38	55.16	53.3	47.232
MW794131	Paphiopedilum philippinense	158653	35.68	31.72	32.6	18.1	17.58	44.82	37.06	29.95	26.98	77077	37.27	69674	30.66	84	8	38	130	37.27	55.21	53.32	46.771
MW794132	Paphiopedilum kolopakingii	159848	35.53	31.82	32.66	18.03	17.5	44.96	37.15	29.95	26.99	76015	37.35	71926	30.43	84	8	38	130	37.35	55.19	53.01	46.941
MW794134	Paphiopedilum violascens	157868	35.48	31.81	32.71	18.01	17.47	44.83	37.11	29.99	27	76714	37.31	69252	30.14	82	8	38	128	37.31	55.19	53.25	47.316
MW924111	Cypripedium debile	162773	35.38	32.02	32.6	17.91	17.46	44.6	37.08	30.29	27.35	76701	37.33	74238	30.27	81	8	37	126	37.33	55.19	53.33	47.883
MZ751073	Paphiopedilum appletonianum	159428	35.31	31.95	32.73	17.91	17.4	44.71	37.27	29.92	26.92	76293	37.3	71314	29.96	79	8	37	124	37.3	55.21	53.26	47.668
OK055712	Paphiopedilum charlesworthii	156118	36.07	31.56	32.37	18.29	17.78	45.8	38.02	28.15	25.17	56517	37.32	87694	32.73	72	8	38	118	37.32	55.16	53.47	47.32
OL875133	Paphiopedilum concolor	162374	35.61	31.74	32.65	18.08	17.53	45.08	37.4	29.79	26.84	72318	37.42	78126	31.02	75	8	38	121	37.42	55.2	53.08	47.751
OL875146	Paphiopedilum godefroyae	163128	35.44	31.83	32.73	17.98	17.46	45.04	37.38	29.81	26.86	72030	37.41	79170	30.75	75	8	38	121	37.41	55.19	53.12	47.782
OM066280	Cypripedium japonicum	174990	34.46	32.16	33.38	17.54	16.93	45.42	38.04	30.46	27.42	77860	37.97	85224	28.33	85	8	38	131	37.97	55.23	53.18	47.522
OM066287	Mexipedium xerophyticum	144335	36.66	31.16	32.18	18.63	18.02	45.72	37.81	30.27	27.34	67096	37.94	65327	32.05	74	8	38	120	37.94	55.16	53.21	47.478
OM066304	Paphiopedilum malipoense	158820	35.98	31.64	32.38	18.26	17.72	45.15	36.96	30.03	27.07	72961	37.38	73949	31.58	75	8	38	121	37.38	55.25	53.24	47.207
OM066316	Paphiopedilum primulinum	162612	35.4	31.92	32.69	17.94	17.45	44.9	37.19	29.97	27.01	73879	37.35	76737	30.48	78	8	39	125	37.35	55.23	53.45	47.283
OM066324	Paphiopedilum spicerianum	157285	35.82	31.62	32.56	18.17	17.65	45.15	37.02	29.93	26.98	72688	37.36	72681	31.16	76	8	38	122	37.36	55.16	53.41	47.314
OM066327	Paphiopedilum sukhakulii	158536	35.31	31.91	32.79	17.92	17.39	45.16	37.02	29.92	26.97	72871	37.37	73749	30.13	76	8	38	122	37.37	55.19	53.41	47.074
OM066335	Paphiopedilum venustum	156362	35.59	31.73	32.68	18.06	17.53	45.14	37.07	29.88	26.95	72859	37.36	71661	30.6	76	8	37	121	37.36	55.19	53.57	47.101
OM066336	Paphiopedilum victoria-mariae	161300	35.45	31.81	32.74	17.98	17.47	45.23	37.18	29.95	27.01	72670	37.45	76714	30.55	76	8	38	122	37.45	55.23	53.38	47.306
OM066338	Paphiopedilum vietnamense	161653	36.34	31.56	32.1	18.43	17.91	45.11	37.13	29.99	27.03	72112	37.41	77621	32.51	74	8	38	120	37.41	55.19	53.24	46.952
OM066339	Paphiopedilum villosum	162715	35.57	31.74	32.68	18.04	17.53	45.03	36.96	29.91	26.94	73897	37.3	76890	30.94	78	8	38	124	37.3	55.14	53.44	47.285
OM066341	Paphiopedilum wardii	158707	35.29	31.91	32.81	17.9	17.39	45.12	37.11	29.95	27	72733	37.39	74058	30.08	76	8	38	122	37.39	55.19	53.44	47.082
OM066342	Paphiopedilum wenshanense	162366	35.65	31.72	32.63	18.1	17.55	45.07	37.39	29.79	26.84	72318	37.42	78118	31.09	75	8	38	121	37.42	55.2	53.08	47.752
OM066345	Phragmipedium lindenii	150136	36.14	31.35	32.51	18.34	17.79	45.68	37.79	30.49	27.6	67297	37.99	70927	31.26	74	8	38	120	37.99	55.23	53.21	47.085
OM066346	Phragmipedium boissierianum	148625	36.39	31.18	32.42	18.46	17.94	45.8	37.89	30.61	27.73	67252	38.1	69461	31.59	74	8	38	120	38.1	55.25	53.31	47.243
OM066347	Phragmipedium hirtzii	151023	36.1	31.37	32.52	18.31	17.8	45.75	37.88	30.58	27.7	67288	38.07	71823	31.17	74	8	38	120	38.07	55.25	53.28	47.168
OR698926	Cypripedium calcicola	200587	30.03	34	35.97	15.26	14.78	45.18	37.75	30.38	27.35	80647	37.77	108032	21.53	87	8	38	133	37.77	55.25	53.11	47.783
OR698927	Cypripedium elegans	207625	27.69	35.33	36.98	14.04	13.64	44.45	37.18	30.14	27.17	75389	37.26	120328	19.01	81	8	38	127	37.26	55.21	53.31	47.169
OR698930	Cypripedium flavum	194932	30.19	34.19	35.62	15.34	14.85	45.81	37.89	30.58	27.61	72427	38.09	110685	22.39	86	8	37	131	38.09	55.25	53.24	46.729
OR698932	Cypripedium franchetii	196239	30.68	33.85	35.47	15.61	15.08	45.21	37.74	30.37	27.36	80647	37.77	103684	22.4	87	8	38	133	37.77	55.25	53.14	47.534
OR698938	Cypripedium micranthum	229932	26.66	36.7	36.64	13.57	13.09	45.07	37.99	30.32	27.28	79424	37.79	138680	17.89	88	8	37	133	37.79	55.25	52.94	47.547
OR698941	Cypripedium tibeticum	197815	30.47	33.87	35.67	15.49	14.98	45.12	37.67	30.31	27.3	80974	37.7	104933	22.13	88	8	38	134	37.7	55.25	53.14	47.298
OR698945	Paphiopedilum emersonii	162590	35.64	31.77	32.6	18.05	17.58	44.79	37.07	29.98	26.96	79024	37.28	71658	30.64	85	8	38	131	37.28	55.28	53.24	47.239
-	Paphiopedilum armeniacum	162782	35.4	31.93	32.68	17.96	17.44	44.83	37.31	30.09	27.1	76179	37.41	74949	30.33	82	6	37	125	37.41	55.36	53.02	47.848
