# Supplementary material for: Comparative chloroplast genomics of Cypripedioideae: structural divergence, adaptive evolution, and phylogenomic insights
Source: Front Plant Sci. 2026 Feb 4;16:1723281. doi: 10.3389/fpls.2025.1723281 (PMC12913576; doi:10.3389/fpls.2025.1723281)
Supplement: Supplementary file 3 [file Table3.xlsx]

## Sheet: Table S3A
Table S3A. Distribution of simple sequence repeats (SSRs) across different genomic locations in Cypripedioideae chloroplast genomes
Genomic Location	DecaSSR	DiSSR	HexaSSR	MonoSSR	NonaSSR	OctaSSR	PentaSSR	TetraSSR	TriSSR	HeptaSSR
CDS	17	144	147	554	503	42	3	221	76	0
IGS	869	918	125	1423	1343	2661	472	490	918	120
Intron	596	763	111	978	1014	1655	277	461	601	82
Note: SSR categories are defined based on repeat unit length: MonoSSR (1 bp), DiSSR (2 bp), TriSSR (3 bp), TetraSSR (4 bp), PentaSSR (5 bp), HexaSSR (6 bp), HeptaSSR (7 bp), OctaSSR (8 bp), NonaSSR (9 bp), DecaSSR (10 bp), and ExtendedSSR (>10 bp). CDS, coding sequence; IGS, intergenic spacer; tRNA, transfer RNA; rRNA, ribosomal RNA. Numbers represent the count of each SSR category found in diffe…

## Sheet: Table S3B
Table S3B. Presence/absence matrix of SSR motifs across Cypripedioideae species
Species	GenBank Accession	A	C	G	T	AT	GA	TA	TC	AAT	AGA	ATA	ATT	TAA	TAT	TCT	TTA	AAAT	AATA	AATG	ACAT	ATAA	ATAG	ATTC	ATTT	CTTT	GAAT	GTCT	TAAA	TAAT	TATT	TCTA	TTAT	TTTA	AATAT	ATAAT	ATATA	ATATT	ATTAT	TAATA	TATAA	TATAT	TATTA	TTATA	CCTCTT	CTTCTA	TAGAAG	TTATAT	AAAATATA
Paphiopedilum emersonii	OR698945	1	0	0	1	1	1	1	1	1	1	1	1	1	1	1	1	1	1	1	1	1	1	1	0	1	1	1	1	0	1	1	1	0	0	1	1	1	0	0	0	1	0	0	1	1	1	1	1
Paphiopedilum armeniacum		1	1	0	1	1	1	1	1	1	1	1	1	1	1	1	1	1	1	1	1	0	1	1	0	1	1	1	0	0	1	1	1	0	0	0	0	0	0	0	0	1	0	0	0	1	1	0	0
Paphiopedilum vietnamense	OM066338	1	0	1	1	1	1	1	1	1	1	1	1	1	1	1	1	1	1	1	1	0	1	1	0	1	1	1	0	0	0	1	1	1	0	0	0	0	0	0	0	0	0	0	0	1	1	0	1
Paphiopedilum micranthum	MN535014	1	1	0	1	1	1	1	1	1	1	1	1	1	1	1	1	1	1	1	1	1	1	1	0	1	1	1	0	0	1	1	1	1	0	0	0	0	0	0	1	1	1	1	0	1	1	0	1
Paphiopedilum malipoense	OM066304	1	0	0	1	1	1	1	1	0	1	1	1	1	1	1	1	1	1	1	1	0	1	1	0	1	1	1	0	0	1	1	1	0	0	0	0	0	0	0	0	0	0	1	0	1	1	0	1
Paphiopedilum bellatulum	MN315107	1	1	1	1	1	0	1	0	1	1	1	1	1	1	1	0	1	0	1	1	0	1	1	0	1	1	1	0	1	0	1	1	1	0	1	0	0	0	1	0	0	1	1	0	1	1	0	0
Paphiopedilum concolor	OL875133	1	1	1	1	1	1	1	1	1	1	1	1	1	1	1	0	1	0	1	1	0	1	1	0	1	1	1	0	1	1	1	1	1	0	1	1	1	0	1	0	0	1	0	0	1	1	0	0
Paphiopedilum wenshanense	OM066342	1	1	1	1	1	1	1	1	1	1	1	1	1	1	1	0	1	0	1	1	0	1	1	0	1	1	1	0	1	1	1	1	1	0	1	0	1	0	1	0	0	1	0	0	1	1	0	0
Paphiopedilum niveum	KJ524105	1	1	1	1	1	1	1	1	1	1	1	1	1	1	1	0	1	0	1	1	0	1	1	0	1	1	1	0	1	1	1	1	1	0	1	0	1	0	0	0	0	0	0	0	1	1	0	0
Paphiopedilum godefroyae	OL875146	1	1	1	1	1	1	1	1	1	1	1	1	1	1	1	0	1	1	1	1	0	1	1	0	1	1	1	0	1	1	1	1	1	0	1	0	1	0	0	1	1	0	0	0	1	1	0	0
Paphiopedilum dianthum	MF983795	1	1	1	1	1	1	1	1	1	1	1	1	1	1	1	1	1	1	1	1	0	1	1	1	1	1	1	0	1	0	1	1	0	0	0	0	0	0	0	0	0	0	1	1	1	1	0	0
Paphiopedilum parishii	MW528213	1	1	1	1	1	1	1	1	1	1	1	1	1	1	1	1	1	1	1	1	0	1	1	1	1	1	1	0	1	0	1	1	0	0	0	0	0	0	0	0	0	0	1	1	1	1	1	0
Paphiopedilum purpuratum	MN535015	1	1	1	1	1	1	1	1	1	1	1	1	1	1	1	0	1	1	0	1	0	1	1	0	1	1	1	1	1	0	1	1	0	0	0	1	0	1	0	0	0	0	0	1	1	1	0	0
Paphiopedilum villosum	OM066339	1	1	1	1	1	1	1	1	1	1	1	1	1	1	1	1	1	1	1	1	0	1	1	0	1	1	1	1	0	0	1	1	0	0	0	0	1	1	1	0	0	1	1	0	1	1	0	0
Paphiopedilum primulinum	OM066316	1	0	1	1	1	1	1	1	1	1	1	1	1	1	1	1	1	1	1	1	0	1	1	0	1	1	1	1	0	1	1	1	0	0	0	1	0	0	0	0	1	0	1	1	1	1	0	0
Paphiopedilum victoria	OM066336	1	1	1	1	1	1	1	1	1	1	1	1	1	1	1	1	1	1	1	1	0	1	1	0	1	1	1	1	0	0	1	1	1	0	0	0	0	1	0	1	1	0	1	1	1	1	0	0
Paphiopedilum charlesworthii	OK055712	1	1	1	1	1	1	1	1	0	1	1	1	1	1	1	1	1	0	1	1	0	1	1	0	1	1	1	1	1	0	1	1	0	0	0	1	0	0	0	0	0	0	1	1	0	0	0	0
Paphiopedilum gratrixianum	MW284890	1	1	1	1	1	1	1	1	1	1	1	1	1	1	1	1	1	0	1	1	0	1	1	0	1	1	1	1	1	1	1	1	1	0	1	0	0	0	0	0	1	0	1	1	1	1	0	0
Paphiopedilum spicerianum	OM066324	1	1	1	1	1	1	1	1	1	1	1	1	1	1	1	1	1	0	1	1	0	1	1	0	1	1	1	1	1	1	1	1	1	0	1	0	0	1	0	0	1	0	1	1	1	1	0	0
Paphiopedilum henryanum	MN315108	1	1	1	1	1	1	1	1	1	0	1	1	1	1	1	1	1	0	1	1	0	1	1	0	1	1	1	1	1	0	1	1	1	0	0	1	0	0	1	0	1	0	1	1	1	1	0	0
Paphiopedilum barbigerum	MN153814	1	1	1	1	1	1	1	1	1	1	1	1	1	1	1	1	1	0	1	1	0	1	1	1	1	1	1	1	1	0	1	1	1	0	0	1	0	0	0	0	0	0	1	1	1	1	0	0
Paphiopedilum tranlienianum	MW794129	1	1	1	1	1	1	1	1	1	1	1	1	1	1	1	1	0	0	1	1	0	1	1	1	1	1	1	1	1	0	1	1	1	0	0	1	0	0	0	0	0	0	1	1	1	1	0	0
Paphiopedilum hirsutissimum	MN153815	1	0	0	1	1	1	1	1	1	1	1	1	1	0	1	1	1	1	0	1	0	1	1	0	1	1	1	1	1	1	1	1	1	0	1	0	1	0	0	0	0	0	1	1	1	1	0	0
Paphiopedilum wardii	OM066341	1	1	1	1	1	1	1	1	0	1	1	1	1	1	1	0	1	1	0	1	0	1	1	0	1	1	1	1	1	1	1	1	1	0	0	1	0	0	0	1	0	0	0	1	1	1	0	0
Paphiopedilum appletonianum	MZ751073	1	1	1	1	1	1	1	1	1	1	1	1	1	1	1	0	1	1	0	1	0	1	1	0	1	1	1	1	0	0	1	1	1	0	1	1	1	0	1	1	1	0	0	1	1	1	0	0
Paphiopedilum sukhakulii	OM066327	1	1	1	1	1	1	1	1	1	1	1	1	1	1	1	1	1	1	0	1	1	1	1	0	1	1	1	0	1	1	1	1	1	1	1	1	0	0	0	1	1	0	0	1	1	1	0	0
Paphiopedilum philippinense	MW794131	1	1	0	1	1	1	1	1	1	1	1	1	1	1	1	1	1	1	1	1	1	1	1	1	1	1	1	1	0	0	1	1	0	0	1	1	0	0	0	0	1	0	1	1	1	1	0	0
Paphiopedilum kolopakingii	MW794132	1	1	1	1	1	1	1	1	1	1	1	1	1	1	1	1	1	1	1	1	1	1	1	0	1	1	1	1	0	0	1	1	0	0	0	0	1	0	1	0	0	0	0	1	1	1	0	0
Paphiopedilum violascens	MW794134	1	1	0	1	1	1	1	1	0	1	1	1	1	1	1	1	1	1	0	1	0	1	1	0	1	1	1	1	0	0	1	1	1	1	0	1	1	1	0	0	1	0	1	1	1	1	0	0
Paphiopedilum venustum	OM066335	1	1	1	1	1	1	1	1	1	1	1	1	1	1	1	1	1	1	0	1	1	1	1	0	1	1	1	0	0	0	1	1	1	1	0	0	0	0	0	0	1	1	1	1	1	1	0	0
Cypripedium elegans	OR698927	1	1	0	1	1	0	1	0	1	0	1	1	1	1	0	1	1	1	1	1	1	0	1	1	1	1	1	1	1	1	0	1	1	1	1	1	1	1	1	1	1	1	1	0	0	0	1	1
Cypripedium flavum	OR698930	1	0	0	1	1	1	1	1	1	1	1	1	0	1	1	1	1	1	1	1	1	1	0	1	1	1	1	0	1	1	1	1	1	1	1	1	1	1	1	1	1	1	1	1	0	0	1	1
Cypripedium calcicola	OR698926	1	0	0	1	1	1	1	1	1	0	1	1	1	1	1	1	1	1	1	1	1	1	0	1	1	1	1	1	1	1	1	1	1	1	0	1	0	1	0	1	1	1	1	0	0	0	1	1
Cypripedium micranthum	OR698938	1	0	1	1	1	1	1	1	1	0	1	1	1	1	0	1	1	1	1	1	1	1	0	1	1	1	1	1	1	1	1	1	1	1	1	1	1	1	1	1	1	1	1	0	0	0	1	1
Cypripedium franchetii	OR698932	1	0	0	1	1	1	1	1	1	0	1	1	1	1	1	1	1	1	1	1	1	1	0	1	1	1	1	1	1	1	1	1	1	1	1	1	1	1	1	1	1	1	1	0	0	0	1	1
Cypripedium tibeticum	OR698941	1	0	0	1	1	1	1	1	1	0	1	1	1	1	1	1	1	0	1	1	1	1	0	1	0	1	1	1	0	1	1	1	1	1	1	1	1	1	1	1	1	1	1	0	0	0	1	1
Cypripedium yunnanense	MW489465	1	0	0	1	1	1	1	1	1	0	1	1	0	1	1	1	1	0	1	1	1	1	0	1	1	1	1	1	0	1	1	1	1	1	1	1	0	0	0	0	1	0	0	0	0	0	0	1
Cypripedium calceolus	MN602053	1	0	0	1	1	1	1	1	1	0	1	0	0	1	1	1	1	1	1	1	1	1	0	1	1	1	1	1	1	1	1	1	1	1	0	1	1	1	1	0	1	0	1	0	0	0	0	1
Cypripedium japonicum	OM066280	1	0	0	1	1	1	1	1	1	1	1	1	0	1	1	1	1	0	1	1	1	1	0	1	1	1	1	1	1	1	1	1	1	1	0	1	1	1	1	0	1	0	1	0	0	0	0	1
Phragmipedium longifolium	KM032625	1	1	1	1	1	1	1	1	1	0	1	0	0	1	0	1	1	1	1	0	1	0	0	0	1	1	1	1	0	1	0	1	1	0	0	0	0	0	1	0	1	0	0	1	0	0	1	0
Phragmipedium hirtzii	OM066347	1	0	1	1	1	1	1	1	1	0	1	0	0	1	0	1	1	1	1	0	1	0	0	0	1	1	1	1	0	1	0	1	1	0	0	0	0	0	0	0	1	0	0	1	0	0	1	0
Phragmipedium lindenii	OM066345	1	1	0	1	1	1	1	1	1	0	1	0	0	1	0	1	1	1	1	0	0	1	0	0	1	1	1	1	0	1	1	0	1	0	0	1	0	0	0	0	1	1	0	0	0	0	1	0
Phragmipedium boissierianum	OM066346	1	0	1	1	1	1	1	1	1	0	1	0	1	1	0	1	1	1	1	0	0	0	0	0	1	1	1	1	0	1	0	0	1	0	0	1	1	0	1	0	1	1	0	1	0	0	1	0
Cypripedium macranthos	KF925434	1	1	0	1	1	1	1	1	0	0	0	0	0	1	0	1	0	1	0	0	1	0	0	0	0	0	0	0	0	1	0	0	0	1	0	0	0	0	0	0	0	0	0	0	0	0	0	0
Phragmipedium kovachii	MW794128	1	0	0	1	1	1	1	1	0	0	1	1	1	1	0	1	0	0	1	1	0	0	0	1	1	0	1	0	0	1	0	1	1	0	0	0	0	0	0	1	0	0	0	0	0	0	0	0
Cypripedium debile	MW924111	1	1	0	1	1	0	1	0	1	0	1	1	1	1	0	1	1	0	1	1	0	1	1	0	1	1	1	1	0	1	1	1	1	1	0	0	0	0	0	0	0	0	0	0	0	0	0	0
Phragmipedium besseae	MW794127	1	0	0	1	1	1	1	1	1	0	1	1	1	1	0	1	1	1	1	0	0	0	0	0	1	0	1	0	0	0	0	1	1	0	0	1	0	0	1	1	1	1	0	0	0	0	0	0
Mexipedium xerophyticum	OM066287	1	0	0	1	1	1	1	1	1	0	1	1	1	1	0	1	1	1	1	1	1	1	0	0	1	0	1	0	0	0	1	0	0	0	0	0	0	0	0	0	1	0	0	0	0	0	0	0
Note: Binary matrix showing the distribution of SSR motifs among Cypripedioideae species (1 = present, 0 = absent). Only motifs appearing in ≥5 occurrences across all species are included. Species are ordered based on hierarchical clustering using Ward's method with binary distance metrics. This matrix facilitates identification of species-specific and conserved SSR motifs for phylogenetic and ev…
[truncated: 65 more columns]

## Sheet: Table S3C
Table S3C. Statistical summary of SSR categories identified in Cypripedioideae chloroplast genomes
SSR Type	Unit Length (bp)	Count	Percentage (%)
MonoSSR	1	2955	16.81
DiSSR	2	1825	10.38
TriSSR	3	1595	9.07
TetraSSR	4	1172	6.67
PentaSSR	5	752	4.28
HexaSSR	6	383	2.18
HeptaSSR	7	202	1.15
OctaSSR	8	4358	24.78
NonaSSR	9	2860	16.26
DecaSSR	10	1482	8.43
Note: Comprehensive statistics showing the count and percentage distribution of SSR categories based on repeat unit length. The analysis includes all SSRs identified across 48 Cypripedioideae species representing four genera (Cypripedium, Paphiopedilum, Phragmipedium, and Mexipedium). Unit Length indicates the size of repeat units in base pairs. Count represents the total number of SSRs in each c…

## Sheet: Table S3D
Table S3D. Distribution of SSR categories across different Cypripedioideae species
Species	GenBank Accession	DecaSSR	DiSSR	MonoSSR	NonaSSR	OctaSSR	PentaSSR	TetraSSR	TriSSR	HeptaSSR	HexaSSR
Cypripedium macranthos	KF925434	3	14	62	13	16	1	5	2	0	0
Paphiopedilum niveum	KJ524105	21	29	55	38	46	9	20	17	2	5
Phragmipedium longifolium	KM032625	20	14	66	37	54	7	18	11	2	4
Paphiopedilum dianthum	MF983795	17	26	49	34	30	1	16	16	2	5
Paphiopedilum barbigerum	MN153814	20	20	66	33	41	4	18	21	0	7
Paphiopedilum hirsutissimum	MN153815	10	15	57	37	31	5	17	15	1	4
Paphiopedilum bellatulum	MN315107	13	25	60	34	50	11	17	16	0	10
Paphiopedilum henryanum	MN315108	22	24	66	29	44	7	14	15	0	7
Paphiopedilum micranthum	MN535014	14	37	54	35	43	6	19	21	1	6
Paphiopedilum purpuratum	MN535015	25	24	56	43	63	12	17	20	4	5
Cypripedium calceolus	MN602053	31	42	71	75	99	20	28	30	2	8
Paphiopedilum gratrixianum	MW284890	18	24	63	36	50	6	16	26	1	10
Cypripedium yunnanense	MW489465	28	56	66	88	135	18	35	34	5	7
Paphiopedilum parishii	MW528213	17	26	54	34	32	1	16	16	2	7
Phragmipedium besseae	MW794127	9	15	52	30	40	7	12	10	1	1
Phragmipedium kovachii	MW794128	18	15	59	26	58	4	14	14	0	2
Paphiopedilum tranlienianum	MW794129	19	20	66	35	46	4	15	19	1	7
Paphiopedilum philippinense	MW794131	28	29	59	35	38	9	19	17	5	6
Paphiopedilum kolopakingii	MW794132	28	32	57	40	58	7	19	21	1	5
Paphiopedilum violascens	MW794134	26	22	54	40	64	8	18	20	2	6
Cypripedium debile	MW924111	16	25	56	42	49	1	25	27	1	2
Paphiopedilum appletonianum	MZ751073	24	25	58	41	74	11	15	16	4	4
Paphiopedilum charlesworthii	OK055712	18	17	66	37	40	3	17	21	0	7
Paphiopedilum concolor	OL875133	19	27	68	32	51	11	19	16	0	6
Paphiopedilum godefroyae	OL875146	24	35	60	44	41	12	20	24	1	5
Cypripedium japonicum	OM066280	30	44	54	65	89	21	25	30	2	4
Mexipedium xerophyticum	OM066287	14	11	45	41	42	1	15	11	2	1
Paphiopedilum malipoense	OM066304	13	35	55	34	51	2	21	13	1	6
Paphiopedilum primulinum	OM066316	21	35	56	43	43	6	19	25	2	5
Paphiopedilum spicerianum	OM066324	20	24	59	35	54	8	16	26	1	10
Paphiopedilum sukhakulii	OM066327	34	31	62	43	71	7	21	20	1	5
Paphiopedilum venustum	OM066335	20	24	64	39	61	10	19	18	2	4
Paphiopedilum victoria	OM066336	18	32	60	44	46	5	16	20	2	4
Paphiopedilum vietnamense	OM066338	21	33	57	27	43	0	21	14	0	3
Paphiopedilum villosum	OM066339	20	33	73	40	64	7	17	23	1	10
Paphiopedilum wardii	OM066341	25	28	63	58	54	7	24	15	2	5
Paphiopedilum wenshanense	OM066342	18	23	65	33	45	9	19	18	0	7
Phragmipedium lindenii	OM066345	15	11	81	30	51	5	15	10	3	5
Phragmipedium boissierianum	OM066346	14	12	78	27	44	9	13	10	2	7
Phragmipedium hirtzii	OM066347	20	13	65	32	54	6	17	11	1	4
Cypripedium calcicola	OR698926	98	119	67	183	338	60	62	127	19	27
Cypripedium elegans	OR698927	112	98	77	224	368	91	86	172	29	28
Cypripedium flavum	OR698930	112	119	45	199	364	60	45	93	11	12
Cypripedium franchetii	OR698932	89	97	66	177	309	59	61	121	15	19
Cypripedium micranthum	OR698938	144	163	72	258	477	109	85	200	41	34
Cypripedium tibeticum	OR698941	95	114	61	184	293	76	68	119	27	36
Paphiopedilum emersonii	OR698945	16	45	68	36	48	5	22	19	0	8
Paphiopedilum armeniacum		25	43	62	40	56	4	16	15	0	3
Note: Detailed breakdown showing the count of each SSR category found in individual Cypripedioideae species. This table facilitates direct comparison of SSR composition among species and identification of species with unique SSR profiles. Species names follow current taxonomic nomenclature with GenBank accession numbers for reference and reproducibility. The variation in SSR counts among species …
