# Supplementary material for: Comparative chloroplast genomics of Cypripedioideae: structural divergence, adaptive evolution, and phylogenomic insights
Source: Front Plant Sci. 2026 Feb 4;16:1723281. doi: 10.3389/fpls.2025.1723281 (PMC12913576; doi:10.3389/fpls.2025.1723281)
Supplement: Supplementary file 4 [file Table4.xlsx]

## Sheet: Table S4A
Table S4A. Comprehensive analysis of synonymous codon usage bias in Cypripedioideae chloroplast genomes: statistical summary of effective number of codons (ENC) and GC content at synonymous third codon positions (GC3s) across 48 species representing four genera within subfamily Cypripedioideae (family Orchidaceae)
Species	GenBank accession	No. of genes analyzed	Mean GC3s	SD GC3s	Min GC3s	Max GC3s	Mean ENC	SD ENC	Min ENC	Max ENC
Cypripedium calceolus	MN602053	87	0.2591	0.0541	0.1478	0.4854	52.2	7.55	22.75	61
Cypripedium calcicola	OR698926	87	0.2588	0.0533	0.1478	0.4854	52.01	7.57	22.75	61
Cypripedium debile	MW924111	81	0.2598	0.0581	0.1391	0.4717	52.71	7.56	22.75	61
Cypripedium elegans	OR698927	81	0.259	0.0575	0.1417	0.4904	52.93	7.28	22.75	61
Cypripedium flavum	OR698930	86	0.2584	0.0536	0.1391	0.4854	51.93	7.88	20	61
Cypripedium franchetii	OR698932	87	0.2598	0.0538	0.1478	0.4854	52.24	7.65	22.75	61
Cypripedium japonicum	OM066280	85	0.2597	0.0525	0.16	0.4854	52.59	7.55	22.75	61
Cypripedium macranthos	KF925434	83	0.2656	0.0512	0.1429	0.4804	52.06	8.14	22.75	61
Cypripedium micranthum	OR698938	88	0.2597	0.0555	0.1478	0.4854	52.15	7.64	22.75	61
Cypripedium tibeticum	OR698941	88	0.2567	0.0602	0	0.4854	51.73	7.96	22.75	61
Cypripedium yunnanense	MW489465	85	0.2599	0.0542	0.1478	0.4854	52.39	7.6	22.75	61
Mexipedium xerophyticum	OM066287	74	0.2558	0.0592	0.1186	0.4854	52.45	8.11	22.75	61
Paphiopedilum appletonianum	MZ751073	79	0.2562	0.0568	0.1273	0.4762	51.9	7.69	31.51	61
Paphiopedilum armeniacum		82	0.2643	0.063	0.1176	0.4762	52.28	8.13	22.75	61
Paphiopedilum barbigerum	MN153814	80	0.2582	0.0577	0.1273	0.4854	52.51	7.91	22.75	61
Paphiopedilum bellatulum	MN315107	76	0.2558	0.0573	0.1132	0.4854	51.92	8.59	22.75	61
Paphiopedilum charlesworthii	OK055712	72	0.2539	0.0575	0.1273	0.4762	52.28	8.2	22.75	61
Paphiopedilum concolor	OL875133	75	0.2567	0.0565	0.1273	0.4868	51.76	8.05	30.9	61
Paphiopedilum dianthum	MF983795	76	0.2565	0.0582	0.1296	0.4854	51.11	8.37	22.75	61
Paphiopedilum emersonii	OR698945	85	0.2583	0.0569	0.1356	0.4757	52.3	7.93	22.75	61
Paphiopedilum godefroyae	OL875146	75	0.2573	0.057	0.1273	0.4868	51.96	8.09	30.43	61
Paphiopedilum gratrixianum	MW284890	76	0.2557	0.059	0.1273	0.4854	52.18	7.81	22.75	61
Paphiopedilum henryanum	MN315108	76	0.2563	0.0589	0.1273	0.4854	52.05	8.32	22.75	61
Paphiopedilum hirsutissimum	MN153815	79	0.2586	0.0569	0.1273	0.4854	51.34	8.34	22.75	61
Paphiopedilum kolopakingii	MW794132	84	0.2572	0.0561	0.1273	0.4854	52.01	7.98	22.75	61
Paphiopedilum malipoense	OM066304	75	0.2587	0.0589	0.1356	0.4757	51.53	8.08	22.75	61
Paphiopedilum micranthum	MN535014	77	0.2592	0.0588	0.1356	0.4762	52.53	8.15	24	61
Paphiopedilum niveum	KJ524105	74	0.2569	0.0567	0.1273	0.4868	51.66	8.15	30.43	61
Paphiopedilum parishii	MW528213	80	0.2572	0.0573	0.1296	0.4854	51.26	8.25	22.75	61
Paphiopedilum philippinense	MW794131	84	0.2573	0.0559	0.1273	0.4854	51.2	8.28	22.75	61
Paphiopedilum primulinum	OM066316	78	0.2544	0.0621	0.0926	0.4854	51.23	8.54	22.75	61
Paphiopedilum purpuratum	MN535015	74	0.2576	0.0564	0.1455	0.4762	52.08	7.96	30.05	61
Paphiopedilum spicerianum	OM066324	76	0.2557	0.0588	0.1273	0.4854	52.17	7.81	22.75	61
Paphiopedilum sukhakulii	OM066327	76	0.2556	0.0584	0.1273	0.4854	51.65	7.72	31.69	61
Paphiopedilum tranlienianum	MW794129	83	0.2626	0.0672	0.1273	0.4865	51.99	7.94	22.75	61
Paphiopedilum venustum	OM066335	76	0.2554	0.0578	0.1273	0.4854	51.54	7.83	29.91	61
Paphiopedilum victoria-mariae	OM066336	76	0.2562	0.0594	0.1091	0.4854	51.72	7.83	30.59	61
Paphiopedilum vietnamense	OM066338	74	0.2579	0.0584	0.1356	0.4757	51.86	7.63	31	61
Paphiopedilum villosum	OM066339	78	0.2544	0.0597	0.1273	0.4854	51.76	7.9	22.75	61
Paphiopedilum violascens	MW794134	82	0.2577	0.0574	0.1273	0.4854	51.6	7.71	29.91	61
Paphiopedilum wardii	OM066341	76	0.2556	0.0578	0.1273	0.4854	51.63	7.83	29.91	61
Paphiopedilum wenshanense	OM066342	75	0.2567	0.0565	0.1273	0.4868	51.78	8.06	30.9	61
Phragmipedium besseae	MW794127	78	0.2604	0.0605	0.1181	0.4854	52.05	8.64	20	61
Phragmipedium boissierianum	OM066346	74	0.2599	0.06	0.1304	0.4854	52.71	7.79	22.75	61
Phragmipedium hirtzii	OM066347	74	0.2595	0.059	0.1293	0.4854	52.71	7.83	22.75	61
Phragmipedium kovachii	MW794128	77	0.2625	0.0613	0.1391	0.4854	52.1	8.49	20	61
Phragmipedium lindenii	OM066345	74	0.2582	0.0592	0.1271	0.4854	53.02	7.15	33.28	61
Phragmipedium longifolium	KM032625	73	0.261	0.0581	0.1293	0.4854	52.6	7.92	22.75	61
Note: Data represent comprehensive codon usage bias analysis across 48 Cypripedioideae species representing the four recognized genera within subfamily Cypripedioideae: Cypripedium (temperate lady's slipper orchids), Paphiopedilum (tropical Asian slipper orchids), Phragmipedium (South American slipper orchids), and Mexipedium (dwarf slipper orchid), based on complete chloroplast genome sequences …

## Sheet: Table S4B
Table S4B. Functional categorization of chloroplast genes and associated codon usage bias parameters in Cypripedioideae: comparative analysis by standardized gene functional groups following chloroplast genome annotation conventions
Chloroplast gene functional category	No. of genes	No. of species	Mean GC3s	SD GC3s	Range GC3s	Mean ENC	SD ENC	Range ENC
Photosystem I	267	48	0.2792	0.0265	0.2105–0.3529	57.49	4.68	49.85–61
Photosystem II	711	48	0.2837	0.0636	0.1356–0.4524	49.59	9.45	31–61
Cytochrome b6/f complex	285	48	0.2195	0.0368	0–0.285	53.54	7.11	26.95–61
ATP synthase	288	48	0.2487	0.042	0.1646–0.3256	53.04	6.48	39.48–61
NADH dehydrogenase	167	23	0.2602	0.0396	0.1628–0.3582	51.69	7.42	20–61
RubisCO large subunit	48	48	0.2714	0.0042	0.2527–0.2779	45.21	1.23	37.74–46.62
RNA polymerase	192	48	0.2606	0.0096	0.2445–0.2838	49.91	1.81	47.32–55.8
Small ribosomal protein	745	48	0.2475	0.0677	0.131–0.4904	51.04	7.01	29.91–61
Large ribosomal protein	534	48	0.2453	0.0625	0.0926–0.3333	52.03	9.93	22.75–61
clpP, matK, infA	213	48	0.2441	0.0358	0.1757–0.3354	54.36	7.6	37.19–61
Hypothetical reading frame	265	48	0.2831	0.0566	0.2044–0.4865	52.77	5.95	43.58–61
Other	76	48	0.2532	0.0555	0.2093–0.4286	56.96	3.48	44.8–61
Note: Chloroplast gene functional categories are based on standardized annotation protocols used in plant genomics and follow established conventions for Orchidaceae and Cypripedioideae chloroplast genome studies. Classification criteria encompass major functional groups: Photosystem I genes (psa* prefix encoding components of photosystem I complex), Photosystem II genes (psb* prefix encoding com…
