# Supplementary material for: Comparative chloroplast genomics of Cypripedioideae: structural divergence, adaptive evolution, and phylogenomic insights
Source: Front Plant Sci. 2026 Feb 4;16:1723281. doi: 10.3389/fpls.2025.1723281 (PMC12913576; doi:10.3389/fpls.2025.1723281)
Supplement: Supplementary file 5 [file Table5.xlsx]

## Sheet: Table S5A
Table S5A. Summary statistics of neutrality analysis for Cypripedioideae chloroplast genomes
Species	Accession	Number of Genes	Mean GC3	SD GC3	Min GC3	Max GC3	Mean GC12	SD GC12	Min GC12	Max GC12	Mean ENC	SD ENC	Regression Slope	R²
Cypripedium calceolus	MN602053	87	0.2909	0.0521	0.1829	0.5043	0.4228	0.0528	0.3077	0.561	52.2	7.553	0.026141	0.000667
Cypripedium calcicola	OR698926	87	0.2907	0.0509	0.1829	0.5043	0.4231	0.0532	0.3077	0.561	52.01	7.571	0.014843	0.000201
Cypripedium debile	MW924111	81	0.291	0.0557	0.1818	0.4741	0.4218	0.0569	0.3077	0.561	52.71	7.563	0.035689	0.001218
Cypripedium elegans	OR698927	81	0.2903	0.0556	0.1746	0.5043	0.4193	0.058	0.3077	0.561	52.93	7.279	0.022048	0.000447
Cypripedium flavum	OR698930	86	0.2929	0.0561	0.1818	0.5043	0.4249	0.0529	0.3077	0.561	51.93	7.875	0.028346	0.000903
Cypripedium franchetii	OR698932	87	0.2915	0.0516	0.1829	0.5043	0.4232	0.0529	0.3077	0.561	52.24	7.655	0.004824	2.2e-05
Cypripedium japonicum	OM066280	85	0.292	0.051	0.1829	0.5043	0.425	0.0515	0.3157	0.561	52.59	7.551	-0.001911	4e-06
Cypripedium macranthos	KF925434	83	0.2979	0.0508	0.1695	0.5043	0.4292	0.0514	0.3077	0.5719	52.06	8.137	-0.005602	3.1e-05
Cypripedium micranthum	OR698938	88	0.2916	0.0534	0.1829	0.5043	0.4224	0.0526	0.3018	0.561	52.15	7.637	0.016271	0.000273
Cypripedium tibeticum	OR698941	88	0.288	0.06	0	0.5043	0.419	0.064	0.0814	0.561	51.73	7.961	0.323745	0.091951
Cypripedium yunnanense	MW489465	85	0.2923	0.052	0.1829	0.5043	0.4247	0.0522	0.3077	0.561	52.39	7.595	0.018479	0.000339
Mexipedium xerophyticum	OM066287	74	0.2872	0.057	0.1613	0.5043	0.4266	0.0549	0.3074	0.561	52.45	8.114	0.080199	0.006937
Paphiopedilum appletonianum	MZ751073	79	0.288	0.0536	0.1695	0.4783	0.424	0.0556	0.3077	0.561	51.9	7.693	0.054967	0.002808
Paphiopedilum armeniacum	-	82	0.296	0.0605	0.1636	0.4783	0.4259	0.0541	0.3077	0.561	52.28	8.131	0.076325	0.00727
Paphiopedilum barbigerum	MN153814	80	0.2898	0.0564	0.1695	0.5043	0.4238	0.0551	0.3077	0.5549	52.51	7.906	0.026003	0.000708
Paphiopedilum bellatulum	MN315107	76	0.2871	0.055	0.1579	0.5043	0.4236	0.0559	0.2857	0.5549	51.92	8.589	0.092083	0.008203
Paphiopedilum charlesworthii	OK055712	72	0.2857	0.0543	0.1695	0.4783	0.4279	0.0565	0.3077	0.5549	52.28	8.2	0.162113	0.024329
Paphiopedilum concolor	OL875133	75	0.2877	0.0535	0.1695	0.4824	0.4277	0.0562	0.3077	0.5549	51.76	8.046	0.047534	0.002045
Paphiopedilum dianthum	MF983795	76	0.2878	0.0559	0.1579	0.5043	0.4265	0.0552	0.3077	0.561	51.11	8.372	0.06258	0.004019
Paphiopedilum emersonii	OR698945	85	0.2901	0.0542	0.1772	0.4957	0.4214	0.0555	0.3077	0.561	52.3	7.934	0.041549	0.001647
Paphiopedilum godefroyae	OL875146	75	0.2882	0.0539	0.1695	0.4824	0.4274	0.0567	0.3077	0.561	51.96	8.093	0.04394	0.001746
Paphiopedilum gratrixianum	MW284890	76	0.287	0.0563	0.1695	0.5043	0.4255	0.0553	0.3077	0.5549	52.18	7.807	0.065402	0.004434
Paphiopedilum henryanum	MN315108	76	0.288	0.0565	0.1695	0.5043	0.426	0.0556	0.3077	0.5549	52.05	8.322	0.063001	0.004096
Paphiopedilum hirsutissimum	MN153815	79	0.2901	0.0547	0.1695	0.5043	0.4239	0.0562	0.3077	0.561	51.34	8.341	0.015862	0.000239
Paphiopedilum kolopakingii	MW794132	84	0.2891	0.0547	0.1695	0.5043	0.4211	0.057	0.2766	0.561	52.01	7.981	-0.019318	0.000344
Paphiopedilum malipoense	OM066304	75	0.2901	0.0559	0.1772	0.4957	0.425	0.0559	0.3077	0.561	51.53	8.083	0.032421	0.00105
Paphiopedilum micranthum	MN535014	77	0.2902	0.0558	0.1646	0.4783	0.4233	0.0583	0.2857	0.561	52.53	8.145	0.081266	0.006058
Paphiopedilum niveum	KJ524105	74	0.288	0.0542	0.1695	0.4824	0.4259	0.0561	0.3077	0.561	51.66	8.153	0.040524	0.001534
Paphiopedilum parishii	MW528213	80	0.2889	0.055	0.1579	0.5043	0.4245	0.0547	0.3077	0.561	51.26	8.246	0.032682	0.001077
Paphiopedilum philippinense	MW794131	84	0.2892	0.0547	0.1695	0.5043	0.4189	0.0574	0.2766	0.561	51.2	8.278	-0.007187	4.7e-05
Paphiopedilum primulinum	OM066316	78	0.2861	0.0589	0.1379	0.5043	0.4239	0.0559	0.3077	0.561	51.23	8.542	0.07969	0.007054
Paphiopedilum purpuratum	MN535015	74	0.2886	0.0533	0.1864	0.4783	0.4256	0.056	0.3077	0.561	52.08	7.964	0.044943	0.001832
Paphiopedilum spicerianum	OM066324	76	0.2874	0.0571	0.1695	0.5043	0.4254	0.0554	0.3077	0.5549	52.17	7.806	0.053005	0.002978
Paphiopedilum sukhakulii	OM066327	76	0.2871	0.0558	0.1695	0.5043	0.4259	0.0553	0.3077	0.561	51.65	7.717	0.036088	0.001324
Paphiopedilum tranlienianum	MW794129	83	0.2936	0.0634	0.1694	0.5043	0.4264	0.0603	0.3077	0.5897	51.99	7.942	0.22279	0.054993
Paphiopedilum venustum	OM066335	76	0.2868	0.0551	0.1695	0.5043	0.4261	0.0551	0.3077	0.561	51.54	7.827	0.02771	0.000767
Paphiopedilum victoria-mariae	OM066336	76	0.2877	0.0565	0.1525	0.5043	0.4266	0.0548	0.3077	0.561	51.72	7.831	0.041041	0.001788
Paphiopedilum vietnamense	OM066338	74	0.2891	0.0557	0.1772	0.4957	0.426	0.0553	0.3077	0.561	51.86	7.63	0.069434	0.004896
Paphiopedilum villosum	OM066339	78	0.2859	0.0569	0.1695	0.5043	0.4242	0.0553	0.3077	0.5549	51.76	7.904	0.085125	0.007666
Paphiopedilum violascens	MW794134	82	0.2895	0.0551	0.1695	0.5043	0.4222	0.0559	0.3077	0.561	51.6	7.706	0.030687	0.000918
Paphiopedilum wardii	OM066341	76	0.2871	0.0551	0.1695	0.5043	0.426	0.0553	0.3077	0.561	51.63	7.825	0.038215	0.001455
Paphiopedilum wenshanense	OM066342	75	0.2877	0.0535	0.1695	0.4824	0.4277	0.0563	0.3077	0.5549	51.78	8.061	0.047237	0.002016
Phragmipedium besseae	MW794127	78	0.2923	0.0593	0.1395	0.5043	0.425	0.0543	0.3077	0.561	52.05	8.637	0.033053	0.001303
Phragmipedium boissierianum	OM066346	74	0.2909	0.0573	0.1625	0.5043	0.4276	0.0547	0.3077	0.561	52.71	7.79	0.051529	0.002918
Phragmipedium hirtzii	OM066347	74	0.2907	0.0563	0.1625	0.5043	0.4271	0.0553	0.3077	0.561	52.71	7.831	0.082636	0.007067
Phragmipedium kovachii	MW794128	77	0.2945	0.0596	0.1512	0.5043	0.4224	0.0558	0.3077	0.561	52.1	8.493	0.007657	6.7e-05
Phragmipedium lindenii	OM066345	74	0.2894	0.0567	0.1625	0.5043	0.426	0.055	0.3077	0.561	53.02	7.155	0.079214	0.006685
Phragmipedium longifolium	KM032625	73	0.2923	0.0547	0.1721	0.5043	0.427	0.0557	0.3077	0.561	52.6	7.916	0.106422	0.010924
Note: GC3 represents GC content at the third codon position; GC12 represents GC content at the first and second codon positions; ENC represents Effective Number of Codons; SD represents standard deviation; R² indicates the coefficient of determination from linear regression analysis. Species names are presented in italics following taxonomic conventions. This analysis provides comprehensive stati…

## Sheet: Table S5B
Table S5B. Statistical summary by gene functional categories in Cypripedioideae chloroplast genomes
Gene Function	Number of Genes	Mean GC3	Mean GC12	Mean ENC	SD GC3	SD GC12	SD ENC
Photosystem I	267	0.3165	0.4438	57.49	0.0228	0.0467	4.68
Photosystem II	711	0.3179	0.4194	49.59	0.057	0.0603	9.45
Cytochrome b/f complex	285	0.2658	0.4297	53.54	0.04	0.0346	7.11
ATP synthase	288	0.2692	0.4697	53.04	0.0414	0.048	6.48
NADH dehydrogenase	167	0.2999	0.3952	51.69	0.0442	0.0313	7.42
RubisCO large subunit	48	0.3008	0.5041	45.21	0.0042	0.0007	1.23
RNA polymerase	192	0.2819	0.4214	49.91	0.0099	0.0188	1.81
Small ribosomal protein	745	0.2712	0.4332	51.04	0.0669	0.0513	7.01
Large ribosomal protein	534	0.2791	0.4304	52.03	0.0558	0.0546	9.93
clpP, matK, infA	213	0.2788	0.3859	54.36	0.0363	0.0496	7.6
Hypothetical reading frame	265	0.3128	0.3824	52.77	0.055	0.049	5.95
Other	76	0.2973	0.3688	56.96	0.0498	0.0502	3.48
Note: Statistical parameters grouped by gene functional categories following CPGView standard classification: Photosystem I, Photosystem II, Cytochrome b/f complex, ATP synthase, NADH dehydrogenase, RubisCO large subunit, RNA polymerase, Small ribosomal protein, Large ribosomal protein, clpP/matK/infA, Hypothetical reading frame, Transfer RNA, Ribosomal RNA, and Other genes. Mean and standard dev…

## Sheet: Table S5C
Table S5C. Linear regression parameters of neutrality analysis for Cypripedioideae species
Species	Slope	Intercept	R²
Cypripedium calceolus	0.0261	0.4152	0.0007
Cypripedium calcicola	0.0148	0.4188	0.0002
Cypripedium debile	0.0357	0.4114	0.0012
Cypripedium elegans	0.022	0.4129	0.0004
Cypripedium flavum	0.0283	0.4166	0.0009
Cypripedium franchetii	0.0048	0.4218	0
Cypripedium japonicum	-0.0019	0.4255	0
Cypripedium macranthos	-0.0056	0.4309	0
Cypripedium micranthum	0.0163	0.4177	0.0003
Cypripedium tibeticum	0.3237	0.3258	0.092
Cypripedium yunnanense	0.0185	0.4193	0.0003
Mexipedium xerophyticum	0.0802	0.4036	0.0069
Paphiopedilum appletonianum	0.055	0.4082	0.0028
Paphiopedilum armeniacum	0.0763	0.4034	0.0073
Paphiopedilum barbigerum	0.026	0.4163	0.0007
Paphiopedilum bellatulum	0.0921	0.3971	0.0082
Paphiopedilum charlesworthii	0.1621	0.3816	0.0243
Paphiopedilum concolor	0.0475	0.4141	0.002
Paphiopedilum dianthum	0.0626	0.4085	0.004
Paphiopedilum emersonii	0.0415	0.4093	0.0016
Paphiopedilum godefroyae	0.0439	0.4148	0.0017
Paphiopedilum gratrixianum	0.0654	0.4068	0.0044
Paphiopedilum henryanum	0.063	0.4079	0.0041
Paphiopedilum hirsutissimum	0.0159	0.4193	0.0002
Paphiopedilum kolopakingii	-0.0193	0.4267	0.0003
Paphiopedilum malipoense	0.0324	0.4156	0.0011
Paphiopedilum micranthum	0.0813	0.3997	0.0061
Paphiopedilum niveum	0.0405	0.4142	0.0015
Paphiopedilum parishii	0.0327	0.4151	0.0011
Paphiopedilum philippinense	-0.0072	0.421	0
Paphiopedilum primulinum	0.0797	0.4011	0.0071
Paphiopedilum purpuratum	0.0449	0.4126	0.0018
Paphiopedilum spicerianum	0.053	0.4102	0.003
Paphiopedilum sukhakulii	0.0361	0.4156	0.0013
Paphiopedilum tranlienianum	0.2228	0.3609	0.055
Paphiopedilum venustum	0.0277	0.4181	0.0008
Paphiopedilum victoria-mariae	0.041	0.4148	0.0018
Paphiopedilum vietnamense	0.0694	0.406	0.0049
Paphiopedilum villosum	0.0851	0.3999	0.0077
Paphiopedilum violascens	0.0307	0.4133	0.0009
Paphiopedilum wardii	0.0382	0.415	0.0015
Paphiopedilum wenshanense	0.0472	0.4141	0.002
Phragmipedium besseae	0.0331	0.4153	0.0013
Phragmipedium boissierianum	0.0515	0.4126	0.0029
Phragmipedium hirtzii	0.0826	0.4031	0.0071
Phragmipedium kovachii	0.0077	0.4202	0.0001
Phragmipedium lindenii	0.0792	0.4031	0.0067
Phragmipedium longifolium	0.1064	0.3959	0.0109
Note: Linear regression analysis of GC12 vs GC3 for each Cypripedioideae species. Linear regression equation: GC12 = Slope × GC3 + Intercept. R² indicates the coefficient of determination measuring the strength of linear relationship. Higher R² values suggest stronger correlations between GC12 and GC3 content. Species names are presented in italics following taxonomic conventions. These parameter…
