# Supplementary material for: Comparative chloroplast genomics of Cypripedioideae: structural divergence, adaptive evolution, and phylogenomic insights
Source: Front Plant Sci. 2026 Feb 4;16:1723281. doi: 10.3389/fpls.2025.1723281 (PMC12913576; doi:10.3389/fpls.2025.1723281)
Supplement: Supplementary file 6 [file Table6.xlsx]

## Sheet: Table S6A
Table S6A. Enhanced complete dataset of Ka/Ks analysis for Cypripedioideae chloroplast genes with statistical annotations
Species_1	Gene_Name	Species_2	Gene_Name_2	Ka_Rate	Ks_Rate	Ka_Ks_Ratio	Gene_Type	Gene_Function	Selection_Category	Significance_Level
OM066336	atpF	KJ524105	atpF	0.0117496	0.00355867	3.30169	ATPF	ATP synthase	Positive Selection	Highly Significant
OM066342	atpF	MZ751073	atpF	0.0117188	0.00355477	3.29663	ATPF	ATP synthase	Positive Selection	Highly Significant
MZ751073	atpF	MN315107	atpF	0.0117188	0.00355477	3.29663	ATPF	ATP synthase	Positive Selection	Highly Significant
MW528213	atpF	MN153814	atpF	0.0106778	0.00351118	3.04108	ATPF	ATP synthase	Positive Selection	Highly Significant
MN153814	atpF	MW794131	atpF	0.0107242	0.00353025	3.03781	ATPF	ATP synthase	Positive Selection	Highly Significant
MN153814	atpF	OM066316	atpF	0.0106636	0.00352809	3.02249	ATPF	ATP synthase	Positive Selection	Highly Significant
MW528213	atpF	MW794134	atpF	0.00979126	0.00354192	2.76439	ATPF	ATP synthase	Positive Selection	Highly Significant
MW528213	atpF	OM066339	atpF	0.00971913	0.0035242	2.75783	ATPF	ATP synthase	Positive Selection	Highly Significant
MW794131	atpF	OM066324	atpF	0.00882891	0.00354682	2.48924	ATPF	ATP synthase	Positive Selection	Highly Significant
MW794131	atpF	MW284890	atpF	0.00882891	0.00354682	2.48924	ATPF	ATP synthase	Positive Selection	Highly Significant
MN602053	atpF	MW489465	atpF	0.0959618	0.0435986	2.20103	ATPF	ATP synthase	Positive Selection	Highly Significant
MW528213	atpF	MW794132	atpF	0.00777757	0.00357921	2.17298	ATPF	ATP synthase	Positive Selection	Highly Significant
OM066342	atpF	MN315108	atpF	0.0146226	0.00707163	2.06778	ATPF	ATP synthase	Positive Selection	Highly Significant
MN315108	atpF	MN315107	atpF	0.0146226	0.00707163	2.06778	ATPF	ATP synthase	Positive Selection	Highly Significant
OM066342	atpF	MN153814	atpF	0.0145855	0.00706175	2.06543	ATPF	ATP synthase	Positive Selection	Highly Significant
MN153814	atpF	MN315107	atpF	0.0145855	0.00706175	2.06543	ATPF	ATP synthase	Positive Selection	Highly Significant
OM066342	atpF	MW794129	atpF	0.0137065	0.00709489	1.93189	ATPF	ATP synthase	Positive Selection	Highly Significant
MN315107	atpF	MW794129	atpF	0.0137065	0.00709489	1.93189	ATPF	ATP synthase	Positive Selection	Highly Significant
OL875133	atpF	MN153814	atpF	0.0136388	0.00707163	1.92867	ATPF	ATP synthase	Positive Selection	Highly Significant
MW489465	atpF	OR698938	atpF	0.0422278	0.0225273	1.87452	ATPF	ATP synthase	Positive Selection	Highly Significant
OL875146	atpF	OK055712	atpF	0.0129319	0.00720194	1.79561	ATPF	ATP synthase	Positive Selection	Highly Significant
OM066341	atpF	OM066342	atpF	0.0127452	0.007118	1.79055	ATPF	ATP synthase	Positive Selection	Highly Significant
OM066341	atpF	MN315107	atpF	0.0127452	0.007118	1.79055	ATPF	ATP synthase	Positive Selection	Highly Significant
OM066346	atpF	OM066345	atpF	0.0199095	0.0113829	1.74907	ATPF	ATP synthase	Positive Selection	Highly Significant
OM066342	atpF	OM066324	atpF	0.0117615	0.0071083	1.65461	ATPF	ATP synthase	Positive Selection	Highly Significant
OM066342	atpF	MW284890	atpF	0.0117615	0.0071083	1.65461	ATPF	ATP synthase	Positive Selection	Highly Significant
OM066324	atpF	MN315107	atpF	0.0117615	0.0071083	1.65461	ATPF	ATP synthase	Positive Selection	Highly Significant
MW284890	atpF	MN315107	atpF	0.0117615	0.0071083	1.65461	ATPF	ATP synthase	Positive Selection	Highly Significant
MN153814	atpF	MN153815	atpF	0.00583252	0.00352594	1.65417	ATPF	ATP synthase	Positive Selection	Highly Significant
OM066316	atpA	MZ751073	atpA	0.00437137	0.00267959	1.63136	ATPA	ATP synthase	Positive Selection	Highly Significant
MW924111	atpE	OM066345	atpE	0.0166923	0.010477	1.59324	ATPE	ATP synthase	Positive Selection	Highly Significant
MW794128	atpE	OR698938	atpE	0.0166828	0.0104958	1.58948	ATPE	ATP synthase	Positive Selection	Highly Significant
KM032625	atpE	MW924111	atpE	0.0166733	0.0105146	1.58572	ATPE	ATP synthase	Positive Selection	Highly Significant
OM066347	atpE	MW924111	atpE	0.0166733	0.0105146	1.58572	ATPE	ATP synthase	Positive Selection	Highly Significant
OM066324	atpF	OM066316	atpF	0.00828912	0.00532139	1.5577	ATPF	ATP synthase	Positive Selection	Highly Significant
MW284890	atpF	OM066316	atpF	0.00828912	0.00532139	1.5577	ATPF	ATP synthase	Positive Selection	Highly Significant
OL875133	atpF	OM066324	atpF	0.0108018	0.00711831	1.51747	ATPF	ATP synthase	Positive Selection	Highly Significant
OL875133	atpF	MW284890	atpF	0.0108018	0.00711831	1.51747	ATPF	ATP synthase	Positive Selection	Highly Significant
MN153814	atpF	KJ524105	atpF	0.0107493	0.00709241	1.51561	ATPF	ATP synthase	Positive Selection	Highly Significant
OR698930	atpF	OM066280	atpF	0.139027	0.0925225	1.50263	ATPF	ATP synthase	Positive Selection	Highly Significant
MW924111	atpF	OM066280	atpF	0.0791856	0.0539261	1.46841	ATPF	ATP synthase	Positive Selection	Moderately Significant
OM066346	atpF	MW489465	atpF	0.0891791	0.0620563	1.43707	ATPF	ATP synthase	Positive Selection	Moderately Significant
KM032625	atpF	OR698932	atpF	0.0794533	0.0562204	1.41325	ATPF	ATP synthase	Positive Selection	Moderately Significant
OM066346	atpF	MN602053	atpF	0.0985684	0.0713259	1.38194	ATPF	ATP synthase	Positive Selection	Moderately Significant
MN153814	atpF	OM066327	atpF	0.00484792	0.00351338	1.37984	ATPF	ATP synthase	Positive Selection	Moderately Significant
MN315108	atpF	OM066335	atpF	0.00485401	0.00353457	1.3733	ATPF	ATP synthase	Positive Selection	Moderately Significant
OM066335	atpF	MW794129	atpF	0.00485401	0.00353457	1.3733	ATPF	ATP synthase	Positive Selection	Moderately Significant
MW794134	atpF	MW794129	atpF	0.00488651	0.00356163	1.37199	ATPF	ATP synthase	Positive Selection	Moderately Significant
OM066341	atpF	OM066339	atpF	0.00484177	0.00352963	1.37175	ATPF	ATP synthase	Positive Selection	Moderately Significant
OM066347	atpF	MW489465	atpF	0.0721671	0.0552593	1.30597	ATPF	ATP synthase	Positive Selection	Moderately Significant
OM066324	atpA	OM066316	atpA	0.00349558	0.00267836	1.30512	ATPA	ATP synthase	Positive Selection	Moderately Significant
MW284890	atpA	OM066316	atpA	0.00349558	0.00267836	1.30512	ATPA	ATP synthase	Positive Selection	Moderately Significant
MW528213	atpA	MZ751073	atpA	0.00349506	0.00267959	1.30432	ATPA	ATP synthase	Positive Selection	Moderately Significant
MN153815	atpA	MZ751073	atpA	0.00349506	0.00267959	1.30432	ATPA	ATP synthase	Positive Selection	Moderately Significant
MF983795	atpA	MZ751073	atpA	0.00349506	0.00267959	1.30432	ATPA	ATP synthase	Positive Selection	Moderately Significant
OM066316	atpA	OM066339	atpA	0.0034948	0.0026802	1.30393	ATPA	ATP synthase	Positive Selection	Moderately Significant
OM066324	atpA	MN535015	atpA	0.00349453	0.00268084	1.30352	ATPA	ATP synthase	Positive Selection	Moderately Significant
MW284890	atpA	MN535015	atpA	0.00349453	0.00268084	1.30352	ATPA	ATP synthase	Positive Selection	Moderately Significant
MW794134	atpA	OM066316	atpA	0.003494	0.00268208	1.30272	ATPA	ATP synthase	Positive Selection	Moderately Significant
OM066339	atpA	MN535015	atpA	0.00349374	0.00268269	1.30233	ATPA	ATP synthase	Positive Selection	Moderately Significant
OM066342	atpF	OM066327	atpF	0.013705	0.0106719	1.28422	ATPF	ATP synthase	Positive Selection	Moderately Significant
OM066327	atpF	MN315107	atpF	0.013705	0.0106719	1.28422	ATPF	ATP synthase	Positive Selection	Moderately Significant
OM066345	atpE	OM066280	atpE	0.013324	0.010477	1.27174	ATPE	ATP synthase	Positive Selection	Moderately Significant
KJ524105	atpI	OM066327	atpI	0.00714152	0.00563201	1.26802	ATPI	ATP synthase	Positive Selection	Moderately Significant
MW924111	atpI	OR698927	atpI	0.00713933	0.00563746	1.26641	ATPI	ATP synthase	Positive Selection	Moderately Significant
KM032625	atpE	OM066280	atpE	0.0133089	0.0105146	1.26574	ATPE	ATP synthase	Positive Selection	Moderately Significant
OM066346	atpE	MW924111	atpE	0.0133089	0.0105146	1.26574	ATPE	ATP synthase	Positive Selection	Moderately Significant
OM066347	atpE	OM066280	atpE	0.0133089	0.0105146	1.26574	ATPE	ATP synthase	Positive Selection	Moderately Significant
KJ524105	atpI	MW794134	atpI	0.00713715	0.00564291	1.2648	ATPI	ATP synthase	Positive Selection	Moderately Significant
KJ524105	atpF	OM066324	atpF	0.00884969	0.00712586	1.24191	ATPF	ATP synthase	Positive Selection	Moderately Significant
KJ524105	atpF	MW284890	atpF	0.00884969	0.00712586	1.24191	ATPF	ATP synthase	Positive Selection	Moderately Significant
MN602053	atpF	MW794127	atpF	0.0689209	0.055569	1.24028	ATPF	ATP synthase	Positive Selection	Moderately Significant
MW794131	atpF	OM066339	atpF	0.00875701	0.00709458	1.23432	ATPF	ATP synthase	Positive Selection	Moderately Significant
OM066346	atpF	OR698926	atpF	0.0795137	0.0654659	1.21458	ATPF	ATP synthase	Positive Selection	Moderately Significant
OR698930	atpF	OR698941	atpF	0.0580729	0.048249	1.20361	ATPF	ATP synthase	Positive Selection	Moderately Significant
OL875133	atpF	OM066335	atpF	0.0127242	0.0106522	1.19451	ATPF	ATP synthase	Positive Selection	Marginally Significant
KM032625	atpF	MW489465	atpF	0.0680209	0.0571019	1.19122	ATPF	ATP synthase	Positive Selection	Marginally Significant
OM066342	atpF	OM066339	atpF	0.0126478	0.0106588	1.18661	ATPF	ATP synthase	Positive Selection	Marginally Significant
MN315107	atpF	OM066339	atpF	0.0126478	0.0106588	1.18661	ATPF	ATP synthase	Positive Selection	Marginally Significant
OR698926	atpF	MN602053	atpF	0.029028	0.0245307	1.18333	ATPF	ATP synthase	Positive Selection	Marginally Significant
OM066347	atpF	MN602053	atpF	0.0563384	0.0481147	1.17092	ATPF	ATP synthase	Positive Selection	Marginally Significant
MW794131	atpF	MW794134	atpF	0.0103078	0.00890731	1.15723	ATPF	ATP synthase	Positive Selection	Marginally Significant
KM032625	atpF	OR698930	atpF	0.0748499	0.0647115	1.15667	ATPF	ATP synthase	Positive Selection	Marginally Significant
MW794132	atpF	MZ751073	atpF	0.00408327	0.0035707	1.14355	ATPF	ATP synthase	Positive Selection	Marginally Significant
OM066347	atpF	MW794128	atpF	0.0392012	0.034334	1.14176	ATPF	ATP synthase	Positive Selection	Marginally Significant
OM066316	atpF	MF983795	atpF	0.0102984	0.00903393	1.13997	ATPF	ATP synthase	Positive Selection	Marginally Significant
KM032625	atpF	MN602053	atpF	0.0647274	0.0574468	1.12674	ATPF	ATP synthase	Positive Selection	Marginally Significant
MN315108	atpF	OM066339	atpF	0.00384229	0.00347683	1.10511	ATPF	ATP synthase	Positive Selection	Marginally Significant
OM066339	atpF	MW794129	atpF	0.00384229	0.00347683	1.10511	ATPF	ATP synthase	Positive Selection	Marginally Significant
MN153814	atpF	OM066339	atpF	0.0038327	0.00347205	1.10387	ATPF	ATP synthase	Positive Selection	Marginally Significant
OK055712	atpF	OM066339	atpF	0.00388363	0.00352484	1.10179	ATPF	ATP synthase	Positive Selection	Marginally Significant
OM066342	atpF	MN153815	atpF	0.0117851	0.0107243	1.09892	ATPF	ATP synthase	Positive Selection	Marginally Significant
MN153815	atpF	MN315107	atpF	0.0117851	0.0107243	1.09892	ATPF	ATP synthase	Positive Selection	Marginally Significant
OM066336	atpF	MZ751073	atpF	0.00392444	0.00357898	1.09652	ATPF	ATP synthase	Positive Selection	Marginally Significant
OL875133	atpF	OM066339	atpF	0.0116969	0.0106738	1.09586	ATPF	ATP synthase	Positive Selection	Marginally Significant
OM066335	atpF	OM066324	atpF	0.00393239	0.00359106	1.09505	ATPF	ATP synthase	Positive Selection	Marginally Significant
OM066335	atpF	MW284890	atpF	0.00393239	0.00359106	1.09505	ATPF	ATP synthase	Positive Selection	Marginally Significant
OM066335	atpF	MZ751073	atpF	0.00390439	0.00356919	1.09392	ATPF	ATP synthase	Positive Selection	Marginally Significant
MN153815	atpF	MW794134	atpF	0.00391226	0.0035812	1.09244	ATPF	ATP synthase	Positive Selection	Marginally Significant
OM066342	atpF	OM066316	atpF	0.0116792	0.0107333	1.08813	ATPF	ATP synthase	Positive Selection	Marginally Significant
OM066316	atpF	MN315107	atpF	0.0116792	0.0107333	1.08813	ATPF	ATP synthase	Positive Selection	Marginally Significant
OM066345	atpF	MW489465	atpF	0.0649261	0.0613132	1.05893	ATPF	ATP synthase	Positive Selection	Marginally Significant
OM066280	atpF	MW794128	atpF	0.0728254	0.0694472	1.04864	ATPF	ATP synthase	Positive Selection	Marginally Significant
OL875146	atpF	OM066335	atpF	0.0109036	0.0107992	1.00967	ATPF	ATP synthase	Positive Selection	Marginally Significant
MW924111	atpF	MW489465	atpF	0.0699996	0.0697893	1.00301	ATPF	ATP synthase	Positive Selection	Marginally Significant
OM066347	atpF	OR698926	atpF	0.0725202	0.0729609	0.993959	ATPF	ATP synthase	Relaxed Purifying Selection	Not Significant
OM066346	atpF	OR698938	atpF	0.0604459	0.0609095	0.992389	ATPF	ATP synthase	Relaxed Purifying Selection	Not Significant
MW284890	atpB	OM066339	atpB	0.00265877	0.00268824	0.989037	ATPB	ATP synthase	Relaxed Purifying Selection	Not Significant
MN153814	atpB	OM066339	atpB	0.00265836	0.00268948	0.988429	ATPB	ATP synthase	Relaxed Purifying Selection	Not Significant
MN315108	atpB	OM066339	atpB	0.00265836	0.00268948	0.988429	ATPB	ATP synthase	Relaxed Purifying Selection	Not Significant
OM066341	atpB	MN153815	atpB	0.00265675	0.00269446	0.986002	ATPB	ATP synthase	Relaxed Purifying Selection	Not Significant
MN153815	atpB	OM066335	atpB	0.00265675	0.00269446	0.986002	ATPB	ATP synthase	Relaxed Purifying Selection	Not Significant
MN153815	atpB	OM066327	atpB	0.00265675	0.00269446	0.986002	ATPB	ATP synthase	Relaxed Purifying Selection	Not Significant
MW528213	atpA	OM066324	atpA	0.00262016	0.00267836	0.978272	ATPA	ATP synthase	Relaxed Purifying Selection	Not Significant
MW528213	atpA	MW284890	atpA	0.00262016	0.00267836	0.978272	ATPA	ATP synthase	Relaxed Purifying Selection	Not Significant
MN153815	atpA	OM066324	atpA	0.00262016	0.00267836	0.978272	ATPA	ATP synthase	Relaxed Purifying Selection	Not Significant
MN153815	atpA	MW284890	atpA	0.00262016	0.00267836	0.978272	ATPA	ATP synthase	Relaxed Purifying Selection	Not Significant
OM066324	atpA	MF983795	atpA	0.00262016	0.00267836	0.978272	ATPA	ATP synthase	Relaxed Purifying Selection	Not Significant
MW284890	atpA	MF983795	atpA	0.00262016	0.00267836	0.978272	ATPA	ATP synthase	Relaxed Purifying Selection	Not Significant
MN153814	atpA	OM066316	atpA	0.00261976	0.00267959	0.977672	ATPA	ATP synthase	Relaxed Purifying Selection	Not Significant
MN315108	atpA	OM066316	atpA	0.00261976	0.00267959	0.977672	ATPA	ATP synthase	Relaxed Purifying Selection	Not Significant
OK055712	atpA	OM066316	atpA	0.00261976	0.00267959	0.977672	ATPA	ATP synthase	Relaxed Purifying Selection	Not Significant
OM066316	atpA	MW794129	atpA	0.00261976	0.00267959	0.977672	ATPA	ATP synthase	Relaxed Purifying Selection	Not Significant
MW528213	atpA	OM066339	atpA	0.00261957	0.0026802	0.977377	ATPA	ATP synthase	Relaxed Purifying Selection	Not Significant
MN153815	atpA	OM066339	atpA	0.00261957	0.0026802	0.977377	ATPA	ATP synthase	Relaxed Purifying Selection	Not Significant
MF983795	atpA	OM066339	atpA	0.00261957	0.0026802	0.977377	ATPA	ATP synthase	Relaxed Purifying Selection	Not Significant
MW528213	atpA	MW794134	atpA	0.00261897	0.00268208	0.976472	ATPA	ATP synthase	Relaxed Purifying Selection	Not Significant
MN153814	atpA	MN535015	atpA	0.00261897	0.00268208	0.976472	ATPA	ATP synthase	Relaxed Purifying Selection	Not Significant
MN153815	atpA	MW794134	atpA	0.00261897	0.00268208	0.976472	ATPA	ATP synthase	Relaxed Purifying Selection	Not Significant
MN315108	atpA	MN535015	atpA	0.00261897	0.00268208	0.976472	ATPA	ATP synthase	Relaxed Purifying Selection	Not Significant
OM066336	atpA	OM066316	atpA	0.00261897	0.00268208	0.976472	ATPA	ATP synthase	Relaxed Purifying Selection	Not Significant
OK055712	atpA	MN535015	atpA	0.00261897	0.00268208	0.976472	ATPA	ATP synthase	Relaxed Purifying Selection	Not Significant
MW794132	atpA	MZ751073	atpA	0.00261897	0.00268208	0.976472	ATPA	ATP synthase	Relaxed Purifying Selection	Not Significant
MW794134	atpA	MF983795	atpA	0.00261897	0.00268208	0.976472	ATPA	ATP synthase	Relaxed Purifying Selection	Not Significant
MW794129	atpA	MN535015	atpA	0.00261897	0.00268208	0.976472	ATPA	ATP synthase	Relaxed Purifying Selection	Not Significant
OM066336	atpA	MN535015	atpA	0.00261818	0.00268457	0.975273	ATPA	ATP synthase	Relaxed Purifying Selection	Not Significant
OR698926	atpF	OK055712	atpF	0.0394063	0.0407885	0.966114	ATPF	ATP synthase	Relaxed Purifying Selection	Not Significant
OR698932	atpF	OM066338	atpF	0.0492679	0.0511345	0.963496	ATPF	ATP synthase	Relaxed Purifying Selection	Not Significant
MW924111	atpE	OR698938	atpE	0.00997506	0.0104627	0.953389	ATPE	ATP synthase	Relaxed Purifying Selection	Not Significant
MW794131	atpI	OM066327	atpI	0.00535223	0.00562377	0.951716	ATPI	ATP synthase	Relaxed Purifying Selection	Not Significant
MW794127	atpI	MW794128	atpI	0.00535139	0.00562658	0.95109	ATPI	ATP synthase	Relaxed Purifying Selection	Not Significant
MW794131	atpI	Seq3	atpI	0.0053506	0.0056292	0.950509	ATPI	ATP synthase	Relaxed Purifying Selection	Not Significant
OM066335	atpF	OM066338	atpF	0.0261595	0.0275229	0.950464	ATPF	ATP synthase	Relaxed Purifying Selection	Not Significant
OM066342	atpI	OM066327	atpI	0.00534975	0.00563201	0.949882	ATPI	ATP synthase	Relaxed Purifying Selection	Not Significant
OL875133	atpI	OM066327	atpI	0.00534975	0.00563201	0.949882	ATPI	ATP synthase	Relaxed Purifying Selection	Not Significant
OL875146	atpI	OM066327	atpI	0.00534975	0.00563201	0.949882	ATPI	ATP synthase	Relaxed Purifying Selection	Not Significant
OM066327	atpI	MN315107	atpI	0.00534975	0.00563201	0.949882	ATPI	ATP synthase	Relaxed Purifying Selection	Not Significant
MW794131	atpI	MW794134	atpI	0.00534897	0.00563463	0.949302	ATPI	ATP synthase	Relaxed Purifying Selection	Not Significant
OM066342	atpI	Seq3	atpI	0.00534812	0.00563746	0.948676	ATPI	ATP synthase	Relaxed Purifying Selection	Not Significant
OL875133	atpI	Seq3	atpI	0.00534812	0.00563746	0.948676	ATPI	ATP synthase	Relaxed Purifying Selection	Not Significant
OL875146	atpI	Seq3	atpI	0.00534812	0.00563746	0.948676	ATPI	ATP synthase	Relaxed Purifying Selection	Not Significant
Seq3	atpI	MN315107	atpI	0.00534812	0.00563746	0.948676	ATPI	ATP synthase	Relaxed Purifying Selection	Not Significant
KJ524105	atpI	MZ751073	atpI	0.00534812	0.00563746	0.948676	ATPI	ATP synthase	Relaxed Purifying Selection	Not Significant
KJ524105	atpI	MN535015	atpI	0.00534812	0.00563746	0.948676	ATPI	ATP synthase	Relaxed Purifying Selection	Not Significant
OM066342	atpI	MW794134	atpI	0.00534648	0.00564291	0.94747	ATPI	ATP synthase	Relaxed Purifying Selection	Not Significant
OL875133	atpI	MW794134	atpI	0.00534648	0.00564291	0.94747	ATPI	ATP synthase	Relaxed Purifying Selection	Not Significant
OL875146	atpI	MW794134	atpI	0.00534648	0.00564291	0.94747	ATPI	ATP synthase	Relaxed Purifying Selection	Not Significant
MW794134	atpI	MN315107	atpI	0.00534648	0.00564291	0.94747	ATPI	ATP synthase	Relaxed Purifying Selection	Not Significant
OM066346	atpE	OM066280	atpE	0.00995944	0.0105146	0.947197	ATPE	ATP synthase	Relaxed Purifying Selection	Not Significant
OR698932	atpE	MW794128	atpE	0.00995944	0.0105146	0.947197	ATPE	ATP synthase	Relaxed Purifying Selection	Not Significant
OR698926	atpE	MW794128	atpE	0.00995944	0.0105146	0.947197	ATPE	ATP synthase	Relaxed Purifying Selection	Not Significant
MN602053	atpE	MW794128	atpE	0.00995944	0.0105146	0.947197	ATPE	ATP synthase	Relaxed Purifying Selection	Not Significant
OR698941	atpE	MW794128	atpE	0.00995944	0.0105146	0.947197	ATPE	ATP synthase	Relaxed Purifying Selection	Not Significant
MW489465	atpE	MW794128	atpE	0.00995944	0.0105146	0.947197	ATPE	ATP synthase	Relaxed Purifying Selection	Not Significant
MW528213	atpI	OM066327	atpI	0.00534407	0.00565099	0.945687	ATPI	ATP synthase	Relaxed Purifying Selection	Not Significant
OM066327	atpI	MF983795	atpI	0.00534407	0.00565099	0.945687	ATPI	ATP synthase	Relaxed Purifying Selection	Not Significant
MW528213	atpI	Seq3	atpI	0.00534244	0.00565647	0.944483	ATPI	ATP synthase	Relaxed Purifying Selection	Not Significant
Seq3	atpI	MF983795	atpI	0.00534244	0.00565647	0.944483	ATPI	ATP synthase	Relaxed Purifying Selection	Not Significant
MN602053	atpF	OK055712	atpF	0.0384018	0.0406633	0.944384	ATPF	ATP synthase	Relaxed Purifying Selection	Not Significant
OK055712	atpF	MW489465	atpF	0.0383922	0.0407006	0.943282	ATPF	ATP synthase	Relaxed Purifying Selection	Not Significant
MW528213	atpI	MW794134	atpI	0.00534081	0.00566195	0.94328	ATPI	ATP synthase	Relaxed Purifying Selection	Not Significant
MW794134	atpI	MF983795	atpI	0.00534081	0.00566195	0.94328	ATPI	ATP synthase	Relaxed Purifying Selection	Not Significant
OL875133	atpF	MW794132	atpF	0.0101078	0.0108312	0.933209	ATPF	ATP synthase	Relaxed Purifying Selection	Not Significant
KM032625	atpF	OR698926	atpF	0.0711097	0.0767426	0.9266	ATPF	ATP synthase	Relaxed Purifying Selection	Not Significant
KM032625	atpF	OM066345	atpF	0.0184218	0.0199337	0.924153	ATPF	ATP synthase	Relaxed Purifying Selection	Not Significant
MN602053	atpF	OM066336	atpF	0.0428217	0.0468473	0.914071	ATPF	ATP synthase	Relaxed Purifying Selection	Not Significant
OM066338	atpF	MW794129	atpF	0.0281678	0.031254	0.901255	ATPF	ATP synthase	Relaxed Purifying Selection	Not Significant
MN315108	atpF	OM066338	atpF	0.0258061	0.0288093	0.895756	ATPF	ATP synthase	Relaxed Purifying Selection	Not Significant
OR698941	atpF	OK055712	atpF	0.03635	0.0405853	0.895644	ATPF	ATP synthase	Relaxed Purifying Selection	Not Significant
OM066346	atpF	OM066338	atpF	0.0466577	0.0522533	0.892914	ATPF	ATP synthase	Relaxed Purifying Selection	Not Significant
OM066336	atpF	MW489465	atpF	0.0417726	0.0468838	0.890982	ATPF	ATP synthase	Relaxed Purifying Selection	Not Significant
OR698926	atpF	OM066336	atpF	0.0418493	0.0470908	0.888694	ATPF	ATP synthase	Relaxed Purifying Selection	Not Significant
Seq3	atpF	OM066338	atpF	0.0128259	0.0144374	0.888376	ATPF	ATP synthase	Relaxed Purifying Selection	Not Significant
MN153815	atpF	OR698938	atpF	0.0423697	0.0481787	0.879428	ATPF	ATP synthase	Relaxed Purifying Selection	Not Significant
OM066342	atpF	OM066280	atpF	0.0404466	0.0460554	0.878217	ATPF	ATP synthase	Relaxed Purifying Selection	Not Significant
OM066280	atpF	MN315107	atpF	0.0404466	0.0460554	0.878217	ATPF	ATP synthase	Relaxed Purifying Selection	Not Significant
OR698932	atpF	MF983795	atpF	0.03925	0.0447656	0.87679	ATPF	ATP synthase	Relaxed Purifying Selection	Not Significant
OM066345	atpF	MW794128	atpF	0.0235628	0.0269662	0.873788	ATPF	ATP synthase	Relaxed Purifying Selection	Not Significant
OM066346	atpF	MW794132	atpF	0.0494503	0.0567509	0.871357	ATPF	ATP synthase	Relaxed Purifying Selection	Not Significant
OM066345	atpF	OM066287	atpF	0.0520057	0.0600685	0.865775	ATPF	ATP synthase	Relaxed Purifying Selection	Not Significant
MN153815	atpF	MN602053	atpF	0.042275	0.0488699	0.865052	ATPF	ATP synthase	Relaxed Purifying Selection	Not Significant
MN153815	atpF	MW489465	atpF	0.0422644	0.0489149	0.86404	ATPF	ATP synthase	Relaxed Purifying Selection	Not Significant
OM066280	atpF	OM066336	atpF	0.0440953	0.0521146	0.846122	ATPF	ATP synthase	Relaxed Purifying Selection	Not Significant
OM066347	atpF	MW794127	atpF	0.0203869	0.0241006	0.845907	ATPF	ATP synthase	Relaxed Purifying Selection	Not Significant
OR698926	atpF	OM066339	atpF	0.0440919	0.0527031	0.836609	ATPF	ATP synthase	Relaxed Purifying Selection	Not Significant
OR698932	atpF	OL875146	atpF	0.0377629	0.0451441	0.836497	ATPF	ATP synthase	Relaxed Purifying Selection	Not Significant
MW924111	atpF	MW794127	atpF	0.0851452	0.103083	0.825987	ATPF	ATP synthase	Relaxed Purifying Selection	Not Significant
OR698926	atpF	OM066324	atpF	0.0403062	0.048935	0.823668	ATPF	ATP synthase	Relaxed Purifying Selection	Not Significant
OR698926	atpF	MW284890	atpF	0.0403062	0.048935	0.823668	ATPF	ATP synthase	Relaxed Purifying Selection	Not Significant
KJ524105	atpF	MW794134	atpF	0.0103272	0.0125488	0.822959	ATPF	ATP synthase	Relaxed Purifying Selection	Not Significant
OM066335	atpF	OM066327	atpF	0.00291492	0.0035443	0.822423	ATPF	ATP synthase	Relaxed Purifying Selection	Not Significant
KJ524105	atpF	OM066339	atpF	0.00877746	0.0106902	0.821072	ATPF	ATP synthase	Relaxed Purifying Selection	Not Significant
OM066347	atpF	OR698938	atpF	0.0542794	0.0661372	0.820709	ATPF	ATP synthase	Relaxed Purifying Selection	Not Significant
MN602053	atpF	OM066339	atpF	0.0430925	0.0525409	0.82017	ATPF	ATP synthase	Relaxed Purifying Selection	Not Significant
OR698926	atpF	MN153815	atpF	0.0402638	0.0491249	0.819622	ATPF	ATP synthase	Relaxed Purifying Selection	Not Significant
MW489465	atpF	OM066339	atpF	0.0430818	0.0525893	0.819213	ATPF	ATP synthase	Relaxed Purifying Selection	Not Significant
OM066338	atpF	MN535014	atpF	0.0163537	0.0199759	0.818673	ATPF	ATP synthase	Relaxed Purifying Selection	Not Significant
OL875146	atpF	OM066316	atpF	0.0116261	0.0142783	0.814247	ATPF	ATP synthase	Relaxed Purifying Selection	Not Significant
OL875146	atpA	MZ751073	atpA	0.00437021	0.00537317	0.81334	ATPA	ATP synthase	Relaxed Purifying Selection	Not Significant
OM066287	atpF	MW489465	atpF	0.0622519	0.0768643	0.809893	ATPF	ATP synthase	Relaxed Purifying Selection	Not Significant
MW794131	atpF	KJ524105	atpF	0.0115836	0.0143188	0.808976	ATPF	ATP synthase	Relaxed Purifying Selection	Not Significant
OM066280	atpF	KJ524105	atpF	0.0337761	0.0419191	0.805745	ATPF	ATP synthase	Relaxed Purifying Selection	Not Significant
MN602053	atpF	OM066324	atpF	0.0393003	0.0487846	0.805588	ATPF	ATP synthase	Relaxed Purifying Selection	Not Significant
MN602053	atpF	MW284890	atpF	0.0393003	0.0487846	0.805588	ATPF	ATP synthase	Relaxed Purifying Selection	Not Significant
OM066324	atpF	MW489465	atpF	0.0392904	0.0488295	0.804646	ATPF	ATP synthase	Relaxed Purifying Selection	Not Significant
MW284890	atpF	MW489465	atpF	0.0392904	0.0488295	0.804646	ATPF	ATP synthase	Relaxed Purifying Selection	Not Significant
MN153815	atpF	OM066338	atpF	0.0253126	0.0314717	0.804299	ATPF	ATP synthase	Relaxed Purifying Selection	Not Significant
OM066341	atpF	OR698926	atpF	0.047305	0.0589034	0.803093	ATPF	ATP synthase	Relaxed Purifying Selection	Not Significant
OM066346	atpF	OM066287	atpF	0.0494002	0.0618925	0.798161	ATPF	ATP synthase	Relaxed Purifying Selection	Not Significant
OR698930	atpF	MN315108	atpF	0.0373677	0.0471227	0.792988	ATPF	ATP synthase	Relaxed Purifying Selection	Not Significant
OR698930	atpF	MN153814	atpF	0.0372683	0.0470526	0.792056	ATPF	ATP synthase	Relaxed Purifying Selection	Not Significant
KM032625	atpE	OR698930	atpE	0.0166923	0.0211024	0.791018	ATPE	ATP synthase	Relaxed Purifying Selection	Not Significant
OR698930	atpE	OM066347	atpE	0.0166923	0.0211024	0.791018	ATPE	ATP synthase	Relaxed Purifying Selection	Not Significant
MW794127	atpE	OR698938	atpE	0.0166828	0.0211405	0.78914	ATPE	ATP synthase	Relaxed Purifying Selection	Not Significant
OR698941	atpF	OM066336	atpF	0.0397555	0.0504395	0.788181	ATPF	ATP synthase	Relaxed Purifying Selection	Not Significant
OL875133	atpF	OM066280	atpF	0.0394836	0.0501628	0.78711	ATPF	ATP synthase	Relaxed Purifying Selection	Not Significant
MW528213	atpF	OR698930	atpF	0.044736	0.0568829	0.786457	ATPF	ATP synthase	Relaxed Purifying Selection	Not Significant
MW528213	atpF	OM066338	atpF	0.0284831	0.0362742	0.785218	ATPF	ATP synthase	Relaxed Purifying Selection	Not Significant
OM066347	atpF	OM066327	atpF	0.0442694	0.0565553	0.782764	ATPF	ATP synthase	Relaxed Purifying Selection	Not Significant
OR698941	atpF	OM066339	atpF	0.0410458	0.0524398	0.782722	ATPF	ATP synthase	Relaxed Purifying Selection	Not Significant
MW794127	atpF	OR698938	atpF	0.0637768	0.0816291	0.7813	ATPF	ATP synthase	Relaxed Purifying Selection	Not Significant
OL875133	atpF	MN602053	atpF	0.0377067	0.0487048	0.774188	ATPF	ATP synthase	Relaxed Purifying Selection	Not Significant
OM066280	atpF	MW794131	atpF	0.0447564	0.0579169	0.772769	ATPF	ATP synthase	Relaxed Purifying Selection	Not Significant
OR698926	atpF	KJ524105	atpF	0.0349659	0.0453647	0.770775	ATPF	ATP synthase	Relaxed Purifying Selection	Not Significant
OR698932	atpF	OR698945	atpF	0.0453529	0.0591751	0.766418	ATPF	ATP synthase	Relaxed Purifying Selection	Not Significant
MN153815	atpF	OR698941	atpF	0.0401463	0.0523821	0.766413	ATPF	ATP synthase	Relaxed Purifying Selection	Not Significant
OR698941	atpF	OM066324	atpF	0.0372447	0.0486908	0.764923	ATPF	ATP synthase	Relaxed Purifying Selection	Not Significant
OR698941	atpF	MW284890	atpF	0.0372447	0.0486908	0.764923	ATPF	ATP synthase	Relaxed Purifying Selection	Not Significant
OM066342	atpF	Seq3	atpF	0.0161084	0.0211019	0.763364	ATPF	ATP synthase	Relaxed Purifying Selection	Not Significant
Seq3	atpF	MN315107	atpF	0.0161084	0.0211019	0.763364	ATPF	ATP synthase	Relaxed Purifying Selection	Not Significant
OM066341	atpF	MN602053	atpF	0.0472371	0.0623994	0.757012	ATPF	ATP synthase	Relaxed Purifying Selection	Not Significant
OM066346	atpF	MF983795	atpF	0.0449671	0.0596459	0.753901	ATPF	ATP synthase	Relaxed Purifying Selection	Not Significant
OL875133	atpF	MW489465	atpF	0.0367757	0.0488008	0.753589	ATPF	ATP synthase	Relaxed Purifying Selection	Not Significant
OM066342	atpF	MN602053	atpF	0.0365903	0.0486337	0.752365	ATPF	ATP synthase	Relaxed Purifying Selection	Not Significant
MN602053	atpF	MN315107	atpF	0.0365903	0.0486337	0.752365	ATPF	ATP synthase	Relaxed Purifying Selection	Not Significant
OM066347	atpF	OM066338	atpF	0.0422019	0.0566849	0.7445	ATPF	ATP synthase	Relaxed Purifying Selection	Not Significant
OM066341	atpF	MW489465	atpF	0.0461925	0.0624479	0.739697	ATPF	ATP synthase	Relaxed Purifying Selection	Not Significant
MN602053	atpF	KJ524105	atpF	0.0358574	0.0488163	0.734537	ATPF	ATP synthase	Relaxed Purifying Selection	Not Significant
KJ524105	atpF	MW489465	atpF	0.0358512	0.0488477	0.733938	ATPF	ATP synthase	Relaxed Purifying Selection	Not Significant
OM066342	atpF	MW489465	atpF	0.0357531	0.0488008	0.732634	ATPF	ATP synthase	Relaxed Purifying Selection	Not Significant
MW489465	atpF	MN315107	atpF	0.0357531	0.0488008	0.732634	ATPF	ATP synthase	Relaxed Purifying Selection	Not Significant
OM066341	atpF	OR698930	atpF	0.0374524	0.0511768	0.731823	ATPF	ATP synthase	Relaxed Purifying Selection	Not Significant
MW924111	atpF	MN535015	atpF	0.0521637	0.071339	0.731208	ATPF	ATP synthase	Relaxed Purifying Selection	Not Significant
OR698932	atpF	MN535014	atpF	0.0406239	0.0556239	0.730331	ATPF	ATP synthase	Relaxed Purifying Selection	Not Significant
OM066287	atpE	OR698938	atpE	0.023421	0.0321139	0.729309	ATPE	ATP synthase	Relaxed Purifying Selection	Not Significant
OL875133	atpF	OR698926	atpF	0.0358019	0.0490982	0.729189	ATPF	ATP synthase	Relaxed Purifying Selection	Not Significant
OM066347	atpF	Seq3	atpF	0.0388297	0.0534272	0.726777	ATPF	ATP synthase	Relaxed Purifying Selection	Not Significant
OM066345	atpF	OM066335	atpF	0.0441911	0.060945	0.725098	ATPF	ATP synthase	Relaxed Purifying Selection	Not Significant
OM066280	atpF	MN535015	atpF	0.0347119	0.0478955	0.724741	ATPF	ATP synthase	Relaxed Purifying Selection	Not Significant
OM066346	atpF	MZ751073	atpF	0.0400995	0.0555118	0.72236	ATPF	ATP synthase	Relaxed Purifying Selection	Not Significant
MW794132	atpF	OM066338	atpF	0.0238079	0.0331121	0.719009	ATPF	ATP synthase	Relaxed Purifying Selection	Not Significant
KM032625	atpF	MW794132	atpF	0.0422389	0.0587579	0.718863	ATPF	ATP synthase	Relaxed Purifying Selection	Not Significant
MN153814	atpF	Seq3	atpF	0.0213411	0.0297048	0.718437	ATPF	ATP synthase	Relaxed Purifying Selection	Not Significant
OM066346	atpF	OM066336	atpF	0.0424757	0.0592328	0.717097	ATPF	ATP synthase	Relaxed Purifying Selection	Not Significant
OR698930	atpF	MW794129	atpF	0.0378211	0.0527517	0.716965	ATPF	ATP synthase	Relaxed Purifying Selection	Not Significant
OM066316	atpF	OM066338	atpF	0.0266546	0.0371771	0.716964	ATPF	ATP synthase	Relaxed Purifying Selection	Not Significant
MN602053	atpF	MN535015	atpF	0.0356374	0.0500184	0.712486	ATPF	ATP synthase	Relaxed Purifying Selection	Not Significant
MW489465	atpF	MN535015	atpF	0.0356285	0.0500643	0.711655	ATPF	ATP synthase	Relaxed Purifying Selection	Not Significant
OR698926	atpF	MN535015	atpF	0.0356948	0.0502789	0.709936	ATPF	ATP synthase	Relaxed Purifying Selection	Not Significant
OM066339	atpF	OR698938	atpF	0.0438036	0.0617549	0.709313	ATPF	ATP synthase	Relaxed Purifying Selection	Not Significant
OM066342	atpF	OR698926	atpF	0.0347793	0.0490982	0.708361	ATPF	ATP synthase	Relaxed Purifying Selection	Not Significant
OR698926	atpF	MN315107	atpF	0.0347793	0.0490982	0.708361	ATPF	ATP synthase	Relaxed Purifying Selection	Not Significant
MN602053	atpF	OM066287	atpF	0.0581145	0.082312	0.706027	ATPF	ATP synthase	Relaxed Purifying Selection	Not Significant
OR698926	atpF	OM066287	atpF	0.0628323	0.0890259	0.705775	ATPF	ATP synthase	Relaxed Purifying Selection	Not Significant
OL875133	atpF	OR698941	atpF	0.0368536	0.0522292	0.705613	ATPF	ATP synthase	Relaxed Purifying Selection	Not Significant
OM066336	atpF	MN535014	atpF	0.0243585	0.0347495	0.700972	ATPF	ATP synthase	Relaxed Purifying Selection	Not Significant
Seq3	atpF	OM066316	atpF	0.0219795	0.0316163	0.695195	ATPF	ATP synthase	Relaxed Purifying Selection	Not Significant
KM032625	atpF	OM066341	atpF	0.0418761	0.0604614	0.692609	ATPF	ATP synthase	Relaxed Purifying Selection	Not Significant
OM066338	atpF	MN535015	atpF	0.0240566	0.0349365	0.688581	ATPF	ATP synthase	Relaxed Purifying Selection	Not Significant
OM066345	atpF	Seq3	atpF	0.0421755	0.0613716	0.687215	ATPF	ATP synthase	Relaxed Purifying Selection	Not Significant
OR698941	atpF	KJ524105	atpF	0.0358337	0.052203	0.686429	ATPF	ATP synthase	Relaxed Purifying Selection	Not Significant
OR698926	atpF	MW794131	atpF	0.039089	0.0569773	0.686045	ATPF	ATP synthase	Relaxed Purifying Selection	Not Significant
OM066342	atpF	OR698941	atpF	0.0358288	0.0522292	0.685991	ATPF	ATP synthase	Relaxed Purifying Selection	Not Significant
OR698941	atpF	MN315107	atpF	0.0358288	0.0522292	0.685991	ATPF	ATP synthase	Relaxed Purifying Selection	Not Significant
OM066335	atpF	OR698945	atpF	0.0248594	0.0362497	0.685782	ATPF	ATP synthase	Relaxed Purifying Selection	Not Significant
OR698941	atpF	MW794131	atpF	0.0410647	0.060045	0.683899	ATPF	ATP synthase	Relaxed Purifying Selection	Not Significant
KM032625	atpF	MW794134	atpF	0.0374748	0.0548769	0.682887	ATPF	ATP synthase	Relaxed Purifying Selection	Not Significant
OM066345	atpF	OR698945	atpF	0.0428552	0.062811	0.682287	ATPF	ATP synthase	Relaxed Purifying Selection	Not Significant
OM066346	atpF	MN535015	atpF	0.0405415	0.0594599	0.681829	ATPF	ATP synthase	Relaxed Purifying Selection	Not Significant
OM066316	atpF	OM066339	atpF	0.00483725	0.00710019	0.681284	ATPF	ATP synthase	Relaxed Purifying Selection	Not Significant
OM066346	atpF	OL875146	atpF	0.0348864	0.0512122	0.681213	ATPF	ATP synthase	Relaxed Purifying Selection	Not Significant
OM066347	atpF	MW794134	atpF	0.0374534	0.0549929	0.681059	ATPF	ATP synthase	Relaxed Purifying Selection	Not Significant
OM066304	atpF	OM066338	atpF	0.0147805	0.0217316	0.680136	ATPF	ATP synthase	Relaxed Purifying Selection	Not Significant
OR698945	atpF	OM066338	atpF	0.0148123	0.0217961	0.679586	ATPF	ATP synthase	Relaxed Purifying Selection	Not Significant
OM066336	atpF	OM066316	atpF	0.00485678	0.00714695	0.679561	ATPF	ATP synthase	Relaxed Purifying Selection	Not Significant
OM066345	atpF	OM066327	atpF	0.0385183	0.0568081	0.678042	ATPF	ATP synthase	Relaxed Purifying Selection	Not Significant
MN602053	atpF	MW794131	atpF	0.0408787	0.0603869	0.676946	ATPF	ATP synthase	Relaxed Purifying Selection	Not Significant
KM032625	atpF	OM066342	atpF	0.0308944	0.0460247	0.671256	ATPF	ATP synthase	Relaxed Purifying Selection	Not Significant
KM032625	atpF	MN315107	atpF	0.0308944	0.0460247	0.671256	ATPF	ATP synthase	Relaxed Purifying Selection	Not Significant
KM032625	atpF	MW794131	atpF	0.0363508	0.0542232	0.670392	ATPF	ATP synthase	Relaxed Purifying Selection	Not Significant
KM032625	atpF	KJ524105	atpF	0.0339764	0.050697	0.670187	ATPF	ATP synthase	Relaxed Purifying Selection	Not Significant
OM066341	atpF	OR698941	atpF	0.0441889	0.0659689	0.669845	ATPF	ATP synthase	Relaxed Purifying Selection	Not Significant
OR698941	atpF	OM066335	atpF	0.037202	0.0556722	0.668232	ATPF	ATP synthase	Relaxed Purifying Selection	Not Significant
OM066342	atpF	OM066338	atpF	0.0209839	0.0316023	0.663999	ATPF	ATP synthase	Relaxed Purifying Selection	Not Significant
OM066338	atpF	MN315107	atpF	0.0209839	0.0316023	0.663999	ATPF	ATP synthase	Relaxed Purifying Selection	Not Significant
MW794131	atpF	MW489465	atpF	0.0399492	0.0605071	0.66024	ATPF	ATP synthase	Relaxed Purifying Selection	Not Significant
OK055712	atpB	OM066339	atpB	0.0017712	0.00268948	0.658563	ATPB	ATP synthase	Relaxed Purifying Selection	Not Significant
OM066324	atpB	OM066339	atpB	0.0017712	0.00268948	0.658563	ATPB	ATP synthase	Relaxed Purifying Selection	Not Significant
OM066339	atpB	MW794129	atpB	0.0017712	0.00268948	0.658563	ATPB	ATP synthase	Relaxed Purifying Selection	Not Significant
OM066341	atpB	OM066339	atpB	0.00354658	0.00538865	0.658159	ATPB	ATP synthase	Relaxed Purifying Selection	Not Significant
OM066335	atpB	OM066339	atpB	0.00354658	0.00538865	0.658159	ATPB	ATP synthase	Relaxed Purifying Selection	Not Significant
OM066327	atpB	OM066339	atpB	0.00354658	0.00538865	0.658159	ATPB	ATP synthase	Relaxed Purifying Selection	Not Significant
OM066341	atpB	MW528213	atpB	0.00177066	0.00269197	0.657755	ATPB	ATP synthase	Relaxed Purifying Selection	Not Significant
OM066341	atpB	MF983795	atpB	0.00177066	0.00269197	0.657755	ATPB	ATP synthase	Relaxed Purifying Selection	Not Significant
MW528213	atpB	OM066335	atpB	0.00177066	0.00269197	0.657755	ATPB	ATP synthase	Relaxed Purifying Selection	Not Significant
MW528213	atpB	OM066327	atpB	0.00177066	0.00269197	0.657755	ATPB	ATP synthase	Relaxed Purifying Selection	Not Significant
OM066336	atpB	MZ751073	atpB	0.00177066	0.00269197	0.657755	ATPB	ATP synthase	Relaxed Purifying Selection	Not Significant
OM066336	atpB	MN535015	atpB	0.00177066	0.00269197	0.657755	ATPB	ATP synthase	Relaxed Purifying Selection	Not Significant
OM066335	atpB	MF983795	atpB	0.00177066	0.00269197	0.657755	ATPB	ATP synthase	Relaxed Purifying Selection	Not Significant
OM066327	atpB	MF983795	atpB	0.00177066	0.00269197	0.657755	ATPB	ATP synthase	Relaxed Purifying Selection	Not Significant
OM066316	atpB	MZ751073	atpB	0.00177066	0.00269197	0.657755	ATPB	ATP synthase	Relaxed Purifying Selection	Not Significant
OM066316	atpB	MN535015	atpB	0.00177066	0.00269197	0.657755	ATPB	ATP synthase	Relaxed Purifying Selection	Not Significant
MW794132	atpB	MZ751073	atpB	0.00177025	0.00269385	0.657146	ATPB	ATP synthase	Relaxed Purifying Selection	Not Significant
MW794132	atpB	MN535015	atpB	0.00177025	0.00269385	0.657146	ATPB	ATP synthase	Relaxed Purifying Selection	Not Significant
MN153815	atpB	OM066336	atpB	0.00177012	0.00269446	0.656946	ATPB	ATP synthase	Relaxed Purifying Selection	Not Significant
MN153815	atpB	OM066316	atpB	0.00177012	0.00269446	0.656946	ATPB	ATP synthase	Relaxed Purifying Selection	Not Significant
OM066338	atpB	MN535014	atpB	0.00354442	0.00539864	0.65654	ATPB	ATP synthase	Relaxed Purifying Selection	Not Significant
MN153815	atpB	MW794132	atpB	0.00176971	0.00269634	0.656338	ATPB	ATP synthase	Relaxed Purifying Selection	Not Significant
OM066338	atpA	MN535014	atpA	0.00375438	0.00572127	0.656213	ATPA	ATP synthase	Relaxed Purifying Selection	Not Significant
Seq3	atpB	OM066304	atpB	0.00176958	0.00269696	0.656139	ATPB	ATP synthase	Relaxed Purifying Selection	Not Significant
OM066304	atpB	MN535014	atpB	0.00176931	0.00269821	0.655735	ATPB	ATP synthase	Relaxed Purifying Selection	Not Significant
OM066304	atpB	OM066338	atpB	0.00354281	0.00540617	0.655327	ATPB	ATP synthase	Relaxed Purifying Selection	Not Significant
MW924111	atpF	OM066336	atpF	0.0496478	0.0760582	0.65276	ATPF	ATP synthase	Relaxed Purifying Selection	Not Significant
MW528213	atpA	MN153814	atpA	0.00174549	0.00267959	0.651402	ATPA	ATP synthase	Relaxed Purifying Selection	Not Significant
MW528213	atpA	MN315108	atpA	0.00174549	0.00267959	0.651402	ATPA	ATP synthase	Relaxed Purifying Selection	Not Significant
MW528213	atpA	OK055712	atpA	0.00174549	0.00267959	0.651402	ATPA	ATP synthase	Relaxed Purifying Selection	Not Significant
MW528213	atpA	MW794129	atpA	0.00174549	0.00267959	0.651402	ATPA	ATP synthase	Relaxed Purifying Selection	Not Significant
MN153814	atpA	MN153815	atpA	0.00174549	0.00267959	0.651402	ATPA	ATP synthase	Relaxed Purifying Selection	Not Significant
MN153814	atpA	MF983795	atpA	0.00174549	0.00267959	0.651402	ATPA	ATP synthase	Relaxed Purifying Selection	Not Significant
MN153815	atpA	MN315108	atpA	0.00174549	0.00267959	0.651402	ATPA	ATP synthase	Relaxed Purifying Selection	Not Significant
MN153815	atpA	OK055712	atpA	0.00174549	0.00267959	0.651402	ATPA	ATP synthase	Relaxed Purifying Selection	Not Significant
MN153815	atpA	MW794129	atpA	0.00174549	0.00267959	0.651402	ATPA	ATP synthase	Relaxed Purifying Selection	Not Significant
MN315108	atpA	MF983795	atpA	0.00174549	0.00267959	0.651402	ATPA	ATP synthase	Relaxed Purifying Selection	Not Significant
OK055712	atpA	MF983795	atpA	0.00174549	0.00267959	0.651402	ATPA	ATP synthase	Relaxed Purifying Selection	Not Significant
MF983795	atpA	MW794129	atpA	0.00174549	0.00267959	0.651402	ATPA	ATP synthase	Relaxed Purifying Selection	Not Significant
MW794132	atpA	OM066324	atpA	0.00174523	0.00268084	0.651002	ATPA	ATP synthase	Relaxed Purifying Selection	Not Significant
MW794132	atpA	MW284890	atpA	0.00174523	0.00268084	0.651002	ATPA	ATP synthase	Relaxed Purifying Selection	Not Significant
OL875146	atpA	OM066324	atpA	0.00349466	0.00537068	0.650693	ATPA	ATP synthase	Relaxed Purifying Selection	Not Significant
OL875146	atpA	MW284890	atpA	0.00349466	0.00537068	0.650693	ATPA	ATP synthase	Relaxed Purifying Selection	Not Significant
MW528213	atpA	OM066336	atpA	0.00174497	0.00268208	0.650602	ATPA	ATP synthase	Relaxed Purifying Selection	Not Significant
MN153815	atpA	OM066336	atpA	0.00174497	0.00268208	0.650602	ATPA	ATP synthase	Relaxed Purifying Selection	Not Significant
OM066336	atpA	MF983795	atpA	0.00174497	0.00268208	0.650602	ATPA	ATP synthase	Relaxed Purifying Selection	Not Significant
MW794132	atpA	OM066339	atpA	0.00174484	0.00268269	0.650406	ATPA	ATP synthase	Relaxed Purifying Selection	Not Significant
OM066316	atpA	MN535015	atpA	0.003494	0.00537378	0.650194	ATPA	ATP synthase	Relaxed Purifying Selection	Not Significant
OL875146	atpA	OM066339	atpA	0.00349387	0.00537439	0.650096	ATPA	ATP synthase	Relaxed Purifying Selection	Not Significant
MW794132	atpA	MW794134	atpA	0.00174444	0.00268457	0.649804	ATPA	ATP synthase	Relaxed Purifying Selection	Not Significant
OL875146	atpA	MW794134	atpA	0.00349308	0.00537816	0.649493	ATPA	ATP synthase	Relaxed Purifying Selection	Not Significant
KM032625	atpF	OL875133	atpF	0.029924	0.0460945	0.649188	ATPF	ATP synthase	Relaxed Purifying Selection	Not Significant
KM032625	atpF	MW794129	atpF	0.0396769	0.0612046	0.648267	ATPF	ATP synthase	Relaxed Purifying Selection	Not Significant
KM032625	atpF	OK055712	atpF	0.0374639	0.0579718	0.646244	ATPF	ATP synthase	Relaxed Purifying Selection	Not Significant
OR698930	atpF	Seq3	atpF	0.0336175	0.0522164	0.643812	ATPF	ATP synthase	Relaxed Purifying Selection	Not Significant
Seq3	atpF	MW794134	atpF	0.0202031	0.031732	0.63668	ATPF	ATP synthase	Relaxed Purifying Selection	Not Significant
OM066280	atpE	OR698938	atpE	0.00663528	0.0104627	0.634182	ATPE	ATP synthase	Relaxed Purifying Selection	Not Significant
MW794131	atpI	MZ751073	atpI	0.00356282	0.0056292	0.632918	ATPI	ATP synthase	Relaxed Purifying Selection	Not Significant
MW794131	atpI	MN535015	atpI	0.00356282	0.0056292	0.632918	ATPI	ATP synthase	Relaxed Purifying Selection	Not Significant
Seq3	atpI	OM066316	atpI	0.00356282	0.0056292	0.632918	ATPI	ATP synthase	Relaxed Purifying Selection	Not Significant
OM066341	atpI	MW794134	atpI	0.00356173	0.00563463	0.632115	ATPI	ATP synthase	Relaxed Purifying Selection	Not Significant
MN315108	atpI	OM066327	atpI	0.00356173	0.00563463	0.632115	ATPI	ATP synthase	Relaxed Purifying Selection	Not Significant
OM066335	atpI	MW794134	atpI	0.00356173	0.00563463	0.632115	ATPI	ATP synthase	Relaxed Purifying Selection	Not Significant
MW794134	atpI	OM066316	atpI	0.00356173	0.00563463	0.632115	ATPI	ATP synthase	Relaxed Purifying Selection	Not Significant
MW794131	atpI	OM066338	atpI	0.00714265	0.011301	0.632039	ATPI	ATP synthase	Relaxed Purifying Selection	Not Significant
OM066342	atpI	MZ751073	atpI	0.00356117	0.00563746	0.631698	ATPI	ATP synthase	Relaxed Purifying Selection	Not Significant
OM066342	atpI	MN535015	atpI	0.00356117	0.00563746	0.631698	ATPI	ATP synthase	Relaxed Purifying Selection	Not Significant
OL875133	atpI	MZ751073	atpI	0.00356117	0.00563746	0.631698	ATPI	ATP synthase	Relaxed Purifying Selection	Not Significant
OL875133	atpI	MN535015	atpI	0.00356117	0.00563746	0.631698	ATPI	ATP synthase	Relaxed Purifying Selection	Not Significant
OL875146	atpI	MZ751073	atpI	0.00356117	0.00563746	0.631698	ATPI	ATP synthase	Relaxed Purifying Selection	Not Significant
OL875146	atpI	MN535015	atpI	0.00356117	0.00563746	0.631698	ATPI	ATP synthase	Relaxed Purifying Selection	Not Significant
Seq3	atpI	KJ524105	atpI	0.00356117	0.00563746	0.631698	ATPI	ATP synthase	Relaxed Purifying Selection	Not Significant
MZ751073	atpI	MN315107	atpI	0.00356117	0.00563746	0.631698	ATPI	ATP synthase	Relaxed Purifying Selection	Not Significant
MN315107	atpI	MN535015	atpI	0.00356117	0.00563746	0.631698	ATPI	ATP synthase	Relaxed Purifying Selection	Not Significant
OM066341	atpI	KJ524105	atpI	0.00714152	0.0113066	0.631621	ATPI	ATP synthase	Relaxed Purifying Selection	Not Significant
OM066335	atpI	KJ524105	atpI	0.00714152	0.0113066	0.631621	ATPI	ATP synthase	Relaxed Purifying Selection	Not Significant
OR698941	atpF	OM066304	atpF	0.0401518	0.0635793	0.631524	ATPF	ATP synthase	Relaxed Purifying Selection	Not Significant
OM066346	atpE	OR698930	atpE	0.013324	0.0211024	0.6314	ATPE	ATP synthase	Relaxed Purifying Selection	Not Significant
MN315108	atpI	Seq3	atpI	0.00356065	0.00564007	0.631313	ATPI	ATP synthase	Relaxed Purifying Selection	Not Significant
OM066327	atpI	MW794129	atpI	0.00356065	0.00564007	0.631313	ATPI	ATP synthase	Relaxed Purifying Selection	Not Significant
OM066342	atpI	OM066338	atpI	0.00713933	0.0113176	0.630816	ATPI	ATP synthase	Relaxed Purifying Selection	Not Significant
OL875133	atpI	OM066338	atpI	0.00713933	0.0113176	0.630816	ATPI	ATP synthase	Relaxed Purifying Selection	Not Significant
OL875146	atpI	OM066338	atpI	0.00713933	0.0113176	0.630816	ATPI	ATP synthase	Relaxed Purifying Selection	Not Significant
OM066338	atpI	MN315107	atpI	0.00713933	0.0113176	0.630816	ATPI	ATP synthase	Relaxed Purifying Selection	Not Significant
MN315108	atpI	MW794134	atpI	0.00355956	0.00564553	0.63051	ATPI	ATP synthase	Relaxed Purifying Selection	Not Significant
Seq3	atpI	MW794129	atpI	0.00355956	0.00564553	0.63051	ATPI	ATP synthase	Relaxed Purifying Selection	Not Significant
OL875146	atpF	OM066338	atpF	0.0233682	0.0370656	0.630454	ATPF	ATP synthase	Relaxed Purifying Selection	Not Significant
OM066347	atpF	MF983795	atpF	0.0374379	0.0594365	0.62988	ATPF	ATP synthase	Relaxed Purifying Selection	Not Significant
MW794134	atpI	MW794129	atpI	0.00355848	0.00565099	0.629709	ATPI	ATP synthase	Relaxed Purifying Selection	Not Significant
MW528213	atpI	MZ751073	atpI	0.00355739	0.00565647	0.628907	ATPI	ATP synthase	Relaxed Purifying Selection	Not Significant
MW528213	atpI	MN535015	atpI	0.00355739	0.00565647	0.628907	ATPI	ATP synthase	Relaxed Purifying Selection	Not Significant
MF983795	atpI	MZ751073	atpI	0.00355739	0.00565647	0.628907	ATPI	ATP synthase	Relaxed Purifying Selection	Not Significant
MF983795	atpI	MN535015	atpI	0.00355739	0.00565647	0.628907	ATPI	ATP synthase	Relaxed Purifying Selection	Not Significant
OR698927	atpF	OM066338	atpF	0.0550856	0.087615	0.628723	ATPF	ATP synthase	Relaxed Purifying Selection	Not Significant
MW924111	atpE	MW794128	atpE	0.0133089	0.0211788	0.628405	ATPE	ATP synthase	Relaxed Purifying Selection	Not Significant
OM066345	atpE	OR698927	atpE	0.0133089	0.0211788	0.628405	ATPE	ATP synthase	Relaxed Purifying Selection	Not Significant
OM066346	atpF	MN535014	atpF	0.0408346	0.0649933	0.628289	ATPF	ATP synthase	Relaxed Purifying Selection	Not Significant
MW528213	atpI	OM066338	atpI	0.00713174	0.0113559	0.62802	ATPI	ATP synthase	Relaxed Purifying Selection	Not Significant
MF983795	atpI	OM066338	atpI	0.00713174	0.0113559	0.62802	ATPI	ATP synthase	Relaxed Purifying Selection	Not Significant
OM066341	atpF	OR698945	atpF	0.0230384	0.0366929	0.62787	ATPF	ATP synthase	Relaxed Purifying Selection	Not Significant
OR698930	atpF	OM066316	atpF	0.0401252	0.0639104	0.627834	ATPF	ATP synthase	Relaxed Purifying Selection	Not Significant
KM032625	atpF	MN315108	atpF	0.0363919	0.0580051	0.627392	ATPF	ATP synthase	Relaxed Purifying Selection	Not Significant
OR698941	atpF	MN535015	atpF	0.0335405	0.0535201	0.62669	ATPF	ATP synthase	Relaxed Purifying Selection	Not Significant
KM032625	atpF	MN153814	atpF	0.0362936	0.0579166	0.626653	ATPF	ATP synthase	Relaxed Purifying Selection	Not Significant
KM032625	atpE	OR698927	atpE	0.0132937	0.0212558	0.625417	ATPE	ATP synthase	Relaxed Purifying Selection	Not Significant
OM066347	atpE	OR698927	atpE	0.0132937	0.0212558	0.625417	ATPE	ATP synthase	Relaxed Purifying Selection	Not Significant
OR698930	atpE	OM066287	atpE	0.0200415	0.0320553	0.625216	ATPE	ATP synthase	Relaxed Purifying Selection	Not Significant
MW794127	atpF	MW794129	atpF	0.0344774	0.0553312	0.623109	ATPF	ATP synthase	Relaxed Purifying Selection	Not Significant
KM032625	atpF	OM066324	atpF	0.0349012	0.0560162	0.623056	ATPF	ATP synthase	Relaxed Purifying Selection	Not Significant
KM032625	atpF	MW284890	atpF	0.0349012	0.0560162	0.623056	ATPF	ATP synthase	Relaxed Purifying Selection	Not Significant
MN153815	atpF	OR698945	atpF	0.024969	0.0402044	0.621053	ATPF	ATP synthase	Relaxed Purifying Selection	Not Significant
OM066327	atpF	MN535014	atpF	0.0216047	0.0350476	0.616437	ATPF	ATP synthase	Relaxed Purifying Selection	Not Significant
KM032625	atpF	MN153815	atpF	0.0332946	0.054065	0.615827	ATPF	ATP synthase	Relaxed Purifying Selection	Not Significant
OM066341	atpF	MN535014	atpF	0.0216508	0.0351615	0.615754	ATPF	ATP synthase	Relaxed Purifying Selection	Not Significant
OM066347	atpF	OM066335	atpF	0.0387929	0.0631454	0.614342	ATPF	ATP synthase	Relaxed Purifying Selection	Not Significant
MN153814	atpF	MW794127	atpF	0.0334309	0.0552946	0.604596	ATPF	ATP synthase	Relaxed Purifying Selection	Not Significant
MN315108	atpF	MW794127	atpF	0.0334309	0.0552946	0.604596	ATPF	ATP synthase	Relaxed Purifying Selection	Not Significant
OM066316	atpF	OR698938	atpF	0.0444211	0.073741	0.602394	ATPF	ATP synthase	Relaxed Purifying Selection	Not Significant
MW924111	atpF	MW794134	atpF	0.0485337	0.0808056	0.600623	ATPF	ATP synthase	Relaxed Purifying Selection	Not Significant
KM032625	atpF	MW528213	atpF	0.0366012	0.0611659	0.598392	ATPF	ATP synthase	Relaxed Purifying Selection	Not Significant
MW528213	atpF	OR698945	atpF	0.0285971	0.0478473	0.597675	ATPF	ATP synthase	Relaxed Purifying Selection	Not Significant
OR698932	atpF	OM066327	atpF	0.0348079	0.0586795	0.593187	ATPF	ATP synthase	Relaxed Purifying Selection	Not Significant
OM066280	atpF	OM066335	atpF	0.0377372	0.0637334	0.59211	ATPF	ATP synthase	Relaxed Purifying Selection	Not Significant
MW794127	atpF	OM066287	atpF	0.0444594	0.0752297	0.590982	ATPF	ATP synthase	Relaxed Purifying Selection	Not Significant
OR698926	atpF	OM066304	atpF	0.0381486	0.0646754	0.589847	ATPF	ATP synthase	Relaxed Purifying Selection	Not Significant
KM032625	atpF	OM066316	atpF	0.0343146	0.0583627	0.587955	ATPF	ATP synthase	Relaxed Purifying Selection	Not Significant
OM066345	atpF	KF925434	atpF	0.127982	0.218002	0.587067	ATPF	ATP synthase	Relaxed Purifying Selection	Not Significant
MN153815	atpF	Seq3	atpF	0.0150408	0.0257366	0.584412	ATPF	ATP synthase	Relaxed Purifying Selection	Not Significant
MW528213	atpF	MW794127	atpF	0.0365125	0.0627831	0.581566	ATPF	ATP synthase	Relaxed Purifying Selection	Not Significant
KM032625	atpF	OM066339	atpF	0.036825	0.063962	0.575733	ATPF	ATP synthase	Relaxed Purifying Selection	Not Significant
MN602053	atpF	OM066304	atpF	0.0391323	0.0681889	0.573881	ATPF	ATP synthase	Relaxed Purifying Selection	Not Significant
OM066304	atpF	MW489465	atpF	0.0391255	0.0682337	0.573404	ATPF	ATP synthase	Relaxed Purifying Selection	Not Significant
OM066345	atpF	MW794134	atpF	0.039066	0.0682275	0.572585	ATPF	ATP synthase	Relaxed Purifying Selection	Not Significant
OM066338	atpF	MW794128	atpF	0.0322355	0.0563997	0.571555	ATPF	ATP synthase	Relaxed Purifying Selection	Not Significant
OM066342	atpF	MW794128	atpF	0.0287289	0.0507095	0.566539	ATPF	ATP synthase	Relaxed Purifying Selection	Not Significant
MN315107	atpF	MW794128	atpF	0.0287289	0.0507095	0.566539	ATPF	ATP synthase	Relaxed Purifying Selection	Not Significant
OM066341	atpF	MW794127	atpF	0.0315459	0.0557923	0.565417	ATPF	ATP synthase	Relaxed Purifying Selection	Not Significant
OM066347	atpF	OM066304	atpF	0.0419035	0.0742671	0.564227	ATPF	ATP synthase	Relaxed Purifying Selection	Not Significant
KF925434	atpF	OM066338	atpF	0.125068	0.22209	0.563142	ATPF	ATP synthase	Relaxed Purifying Selection	Not Significant
MF983795	atpF	MW794128	atpF	0.0342607	0.0611434	0.560334	ATPF	ATP synthase	Relaxed Purifying Selection	Not Significant
KF925434	atpF	OM066287	atpF	0.13147	0.237278	0.554076	ATPF	ATP synthase	Relaxed Purifying Selection	Not Significant
KM032625	atpF	KF925434	atpF	0.120867	0.218832	0.55233	ATPF	ATP synthase	Relaxed Purifying Selection	Not Significant
MN153815	atpF	OM066304	atpF	0.0248794	0.0450597	0.552143	ATPF	ATP synthase	Relaxed Purifying Selection	Not Significant
OL875133	atpF	MN535014	atpF	0.0193129	0.035202	0.54863	ATPF	ATP synthase	Relaxed Purifying Selection	Not Significant
OR698945	atpF	MN535015	atpF	0.0218784	0.040101	0.545584	ATPF	ATP synthase	Relaxed Purifying Selection	Not Significant
OM066335	atpF	OM066339	atpF	0.00390956	0.00719782	0.543158	ATPF	ATP synthase	Relaxed Purifying Selection	Not Significant
OM066345	atpF	MZ751073	atpF	0.0310865	0.0573557	0.541996	ATPF	ATP synthase	Relaxed Purifying Selection	Not Significant
KF925434	atpF	OR698945	atpF	0.126121	0.232903	0.541519	ATPF	ATP synthase	Relaxed Purifying Selection	Not Significant
OM066342	atpA	MZ751073	atpA	0.00437021	0.00807426	0.541253	ATPA	ATP synthase	Relaxed Purifying Selection	Not Significant
OL875133	atpA	MZ751073	atpA	0.00437021	0.00807426	0.541253	ATPA	ATP synthase	Relaxed Purifying Selection	Not Significant
MZ751073	atpA	MN315107	atpA	0.00437021	0.00807426	0.541253	ATPA	ATP synthase	Relaxed Purifying Selection	Not Significant
KF925434	atpF	MW794131	atpF	0.130695	0.241813	0.54048	ATPF	ATP synthase	Relaxed Purifying Selection	Not Significant
MW794131	atpA	MZ751073	atpA	0.00436807	0.00808646	0.540171	ATPA	ATP synthase	Relaxed Purifying Selection	Not Significant
OM066316	atpF	MN535014	atpF	0.0218719	0.0405893	0.538859	ATPF	ATP synthase	Relaxed Purifying Selection	Not Significant
MW794132	atpF	OR698945	atpF	0.0218324	0.0408639	0.534271	ATPF	ATP synthase	Relaxed Purifying Selection	Not Significant
OM066287	atpF	MW794129	atpF	0.0491998	0.0921871	0.533695	ATPF	ATP synthase	Relaxed Purifying Selection	Not Significant
OM066287	atpF	MN535015	atpF	0.0472632	0.0892899	0.529322	ATPF	ATP synthase	Relaxed Purifying Selection	Not Significant
OL875133	atpF	MW924111	atpF	0.0413556	0.0781336	0.529293	ATPF	ATP synthase	Relaxed Purifying Selection	Not Significant
MW794131	atpF	MN535014	atpF	0.0234762	0.0443584	0.529239	ATPF	ATP synthase	Relaxed Purifying Selection	Not Significant
OM066327	atpF	OM066304	atpF	0.0219474	0.04163	0.527201	ATPF	ATP synthase	Relaxed Purifying Selection	Not Significant
OL875133	atpF	MW794128	atpF	0.0280243	0.05327	0.526081	ATPF	ATP synthase	Relaxed Purifying Selection	Not Significant
OK055712	atpF	OM066287	atpF	0.0440114	0.0837148	0.525731	ATPF	ATP synthase	Relaxed Purifying Selection	Not Significant
OM066287	atpF	MF983795	atpF	0.0495911	0.0944211	0.525213	ATPF	ATP synthase	Relaxed Purifying Selection	Not Significant
OL875146	atpF	OR698938	atpF	0.0354196	0.0675217	0.524566	ATPF	ATP synthase	Relaxed Purifying Selection	Not Significant
OR698927	atpF	MF983795	atpF	0.0514946	0.0983221	0.523734	ATPF	ATP synthase	Relaxed Purifying Selection	Not Significant
MW924111	atpF	KJ524105	atpF	0.0396891	0.0761633	0.521105	ATPF	ATP synthase	Relaxed Purifying Selection	Not Significant
OR698945	atpE	OR698938	atpE	0.0166733	0.0319968	0.521093	ATPE	ATP synthase	Relaxed Purifying Selection	Not Significant
OM066304	atpE	OR698938	atpE	0.0166733	0.0319968	0.521093	ATPE	ATP synthase	Relaxed Purifying Selection	Not Significant
MN535014	atpE	OR698938	atpE	0.0166733	0.0319968	0.521093	ATPE	ATP synthase	Relaxed Purifying Selection	Not Significant
OR698927	atpF	OR698945	atpF	0.051355	0.0987514	0.520043	ATPF	ATP synthase	Relaxed Purifying Selection	Not Significant
OR698926	atpF	OR698927	atpF	0.01993	0.0383753	0.519345	ATPF	ATP synthase	Relaxed Purifying Selection	Not Significant
OM066345	atpE	OM066287	atpE	0.0166471	0.0321588	0.517653	ATPE	ATP synthase	Relaxed Purifying Selection	Not Significant
OR698932	atpE	OM066287	atpE	0.0166448	0.0321729	0.517356	ATPE	ATP synthase	Relaxed Purifying Selection	Not Significant
OR698926	atpE	OM066287	atpE	0.0166448	0.0321729	0.517356	ATPE	ATP synthase	Relaxed Purifying Selection	Not Significant
MN602053	atpE	OM066287	atpE	0.0166448	0.0321729	0.517356	ATPE	ATP synthase	Relaxed Purifying Selection	Not Significant
OR698941	atpE	OM066287	atpE	0.0166448	0.0321729	0.517356	ATPE	ATP synthase	Relaxed Purifying Selection	Not Significant
OM066287	atpE	MW489465	atpE	0.0166448	0.0321729	0.517356	ATPE	ATP synthase	Relaxed Purifying Selection	Not Significant
OM066345	atpF	OR698927	atpF	0.038491	0.0745151	0.516553	ATPF	ATP synthase	Relaxed Purifying Selection	Not Significant
OR698932	atpF	KF925434	atpF	0.11644	0.22544	0.516503	ATPF	ATP synthase	Relaxed Purifying Selection	Not Significant
KF925434	atpF	MN535014	atpF	0.12162	0.23597	0.515404	ATPF	ATP synthase	Relaxed Purifying Selection	Not Significant
KM032625	atpE	OM066287	atpE	0.0166281	0.0322772	0.515167	ATPE	ATP synthase	Relaxed Purifying Selection	Not Significant
OM066347	atpE	OM066287	atpE	0.0166281	0.0322772	0.515167	ATPE	ATP synthase	Relaxed Purifying Selection	Not Significant
OL875133	atpF	OR698945	atpF	0.0187887	0.036858	0.509759	ATPF	ATP synthase	Relaxed Purifying Selection	Not Significant
OM066316	atpF	MW794128	atpF	0.0322625	0.0633814	0.509022	ATPF	ATP synthase	Relaxed Purifying Selection	Not Significant
OM066341	atpF	OM066287	atpF	0.0476074	0.0941059	0.505892	ATPF	ATP synthase	Relaxed Purifying Selection	Not Significant
MW528213	atpF	KF925434	atpF	0.130378	0.257731	0.505867	ATPF	ATP synthase	Relaxed Purifying Selection	Not Significant
OM066287	atpF	OM066324	atpF	0.0428808	0.0851643	0.503507	ATPF	ATP synthase	Relaxed Purifying Selection	Not Significant
OM066287	atpF	MW284890	atpF	0.0428808	0.0851643	0.503507	ATPF	ATP synthase	Relaxed Purifying Selection	Not Significant
OR698927	atpF	OL875146	atpF	0.0435921	0.087058	0.500725	ATPF	ATP synthase	Relaxed Purifying Selection	Not Significant
KF925434	atpF	MW794134	atpF	0.123373	0.246694	0.500105	ATPF	ATP synthase	Relaxed Purifying Selection	Not Significant
KF925434	atpF	MW794132	atpF	0.129415	0.25931	0.499072	ATPF	ATP synthase	Strong Purifying Selection	Not Significant
MW528213	atpF	OM066304	atpF	0.0256632	0.0516596	0.496776	ATPF	ATP synthase	Strong Purifying Selection	Not Significant
MW794131	atpF	MW794128	atpF	0.0323539	0.0653513	0.495076	ATPF	ATP synthase	Strong Purifying Selection	Not Significant
OM066336	atpB	OM066339	atpB	0.00265836	0.00538865	0.493327	ATPB	ATP synthase	Strong Purifying Selection	Not Significant
OM066316	atpB	OM066339	atpB	0.00265836	0.00538865	0.493327	ATPB	ATP synthase	Strong Purifying Selection	Not Significant
MW794132	atpB	OM066339	atpB	0.00265776	0.0053924	0.49287	ATPB	ATP synthase	Strong Purifying Selection	Not Significant
OR698945	atpB	OM066338	atpB	0.00265675	0.00539864	0.492114	ATPB	ATP synthase	Strong Purifying Selection	Not Significant
OM066342	atpF	MW924111	atpF	0.0385631	0.0784143	0.491787	ATPF	ATP synthase	Strong Purifying Selection	Not Significant
MW924111	atpF	MN315107	atpF	0.0385631	0.0784143	0.491787	ATPF	ATP synthase	Strong Purifying Selection	Not Significant
OM066304	atpF	MW794129	atpF	0.0237015	0.0482736	0.490983	ATPF	ATP synthase	Strong Purifying Selection	Not Significant
OM066341	atpA	OM066324	atpA	0.00261937	0.00537129	0.487661	ATPA	ATP synthase	Strong Purifying Selection	Not Significant
OM066341	atpA	MW284890	atpA	0.00261937	0.00537129	0.487661	ATPA	ATP synthase	Strong Purifying Selection	Not Significant
OM066335	atpA	OM066324	atpA	0.00261937	0.00537129	0.487661	ATPA	ATP synthase	Strong Purifying Selection	Not Significant
OM066335	atpA	MW284890	atpA	0.00261937	0.00537129	0.487661	ATPA	ATP synthase	Strong Purifying Selection	Not Significant
MN153814	atpA	OL875146	atpA	0.00261907	0.00537317	0.487435	ATPA	ATP synthase	Strong Purifying Selection	Not Significant
OL875146	atpA	MN315108	atpA	0.00261907	0.00537317	0.487435	ATPA	ATP synthase	Strong Purifying Selection	Not Significant
OL875146	atpA	OK055712	atpA	0.00261907	0.00537317	0.487435	ATPA	ATP synthase	Strong Purifying Selection	Not Significant
OL875146	atpA	MW794129	atpA	0.00261907	0.00537317	0.487435	ATPA	ATP synthase	Strong Purifying Selection	Not Significant
MW528213	atpA	MN535015	atpA	0.00261897	0.00537378	0.487361	ATPA	ATP synthase	Strong Purifying Selection	Not Significant
MN153815	atpA	MN535015	atpA	0.00261897	0.00537378	0.487361	ATPA	ATP synthase	Strong Purifying Selection	Not Significant
MF983795	atpA	MN535015	atpA	0.00261897	0.00537378	0.487361	ATPA	ATP synthase	Strong Purifying Selection	Not Significant
OM066341	atpA	OM066339	atpA	0.00261878	0.00537501	0.487214	ATPA	ATP synthase	Strong Purifying Selection	Not Significant
OM066335	atpA	OM066339	atpA	0.00261878	0.00537501	0.487214	ATPA	ATP synthase	Strong Purifying Selection	Not Significant
OL875146	atpA	OM066336	atpA	0.00261828	0.00537816	0.486836	ATPA	ATP synthase	Strong Purifying Selection	Not Significant
MW924111	atpF	MW794131	atpF	0.0449729	0.0925271	0.486051	ATPF	ATP synthase	Strong Purifying Selection	Not Significant
OM066335	atpF	OM066304	atpF	0.0217606	0.0447777	0.485969	ATPF	ATP synthase	Strong Purifying Selection	Not Significant
KF925434	atpF	OM066327	atpF	0.124565	0.257093	0.484512	ATPF	ATP synthase	Strong Purifying Selection	Not Significant
OM066335	atpF	OM066287	atpF	0.0419496	0.087205	0.481046	ATPF	ATP synthase	Strong Purifying Selection	Not Significant
OL875146	atpF	KF925434	atpF	0.11513	0.240673	0.478368	ATPF	ATP synthase	Strong Purifying Selection	Not Significant
MW794134	atpF	OM066304	atpF	0.0197357	0.041345	0.477341	ATPF	ATP synthase	Strong Purifying Selection	Not Significant
MZ751073	atpF	MN535014	atpF	0.0186324	0.0390824	0.476748	ATPF	ATP synthase	Strong Purifying Selection	Not Significant
OR698930	atpE	OR698938	atpE	0.00998641	0.0209978	0.475592	ATPE	ATP synthase	Strong Purifying Selection	Not Significant
OK055712	atpF	MW794128	atpF	0.0329354	0.0693127	0.475172	ATPF	ATP synthase	Strong Purifying Selection	Not Significant
OR698930	atpE	OM066345	atpE	0.00998211	0.0210265	0.47474	ATPE	ATP synthase	Strong Purifying Selection	Not Significant
KJ524105	atpF	MW794128	atpF	0.0243795	0.0513671	0.474614	ATPF	ATP synthase	Strong Purifying Selection	Not Significant
KF925434	atpF	MW794128	atpF	0.11395	0.240321	0.474157	ATPF	ATP synthase	Strong Purifying Selection	Not Significant
OM066341	atpI	MW794131	atpI	0.00535223	0.01129	0.474067	ATPI	ATP synthase	Strong Purifying Selection	Not Significant
MW794131	atpI	OM066335	atpI	0.00535223	0.01129	0.474067	ATPI	ATP synthase	Strong Purifying Selection	Not Significant
MW794131	atpI	OR698945	atpI	0.0053506	0.011301	0.473464	ATPI	ATP synthase	Strong Purifying Selection	Not Significant
MW794131	atpI	OM066304	atpI	0.0053506	0.011301	0.473464	ATPI	ATP synthase	Strong Purifying Selection	Not Significant
OM066316	atpI	OM066338	atpI	0.0053506	0.011301	0.473464	ATPI	ATP synthase	Strong Purifying Selection	Not Significant
OM066341	atpI	OM066342	atpI	0.00534975	0.0113066	0.473151	ATPI	ATP synthase	Strong Purifying Selection	Not Significant
OM066341	atpI	OL875133	atpI	0.00534975	0.0113066	0.473151	ATPI	ATP synthase	Strong Purifying Selection	Not Significant
OM066341	atpI	OL875146	atpI	0.00534975	0.0113066	0.473151	ATPI	ATP synthase	Strong Purifying Selection	Not Significant
OM066341	atpI	MN315107	atpI	0.00534975	0.0113066	0.473151	ATPI	ATP synthase	Strong Purifying Selection	Not Significant
OM066342	atpI	OM066335	atpI	0.00534975	0.0113066	0.473151	ATPI	ATP synthase	Strong Purifying Selection	Not Significant
OL875133	atpI	OM066335	atpI	0.00534975	0.0113066	0.473151	ATPI	ATP synthase	Strong Purifying Selection	Not Significant
OL875146	atpI	OM066335	atpI	0.00534975	0.0113066	0.473151	ATPI	ATP synthase	Strong Purifying Selection	Not Significant
OM066335	atpI	MN315107	atpI	0.00534975	0.0113066	0.473151	ATPI	ATP synthase	Strong Purifying Selection	Not Significant
OM066342	atpI	OR698945	atpI	0.00534812	0.0113176	0.472548	ATPI	ATP synthase	Strong Purifying Selection	Not Significant
OM066342	atpI	OM066304	atpI	0.00534812	0.0113176	0.472548	ATPI	ATP synthase	Strong Purifying Selection	Not Significant
OL875133	atpI	OR698945	atpI	0.00534812	0.0113176	0.472548	ATPI	ATP synthase	Strong Purifying Selection	Not Significant
OL875133	atpI	OM066304	atpI	0.00534812	0.0113176	0.472548	ATPI	ATP synthase	Strong Purifying Selection	Not Significant
OL875146	atpI	OR698945	atpI	0.00534812	0.0113176	0.472548	ATPI	ATP synthase	Strong Purifying Selection	Not Significant
OL875146	atpI	OM066304	atpI	0.00534812	0.0113176	0.472548	ATPI	ATP synthase	Strong Purifying Selection	Not Significant
KJ524105	atpI	OM066338	atpI	0.00534812	0.0113176	0.472548	ATPI	ATP synthase	Strong Purifying Selection	Not Significant
OR698945	atpI	MN315107	atpI	0.00534812	0.0113176	0.472548	ATPI	ATP synthase	Strong Purifying Selection	Not Significant
OM066304	atpI	MN315107	atpI	0.00534812	0.0113176	0.472548	ATPI	ATP synthase	Strong Purifying Selection	Not Significant
MN315108	atpI	OM066338	atpI	0.00534733	0.0113229	0.472259	ATPI	ATP synthase	Strong Purifying Selection	Not Significant
MW924111	atpI	OM066280	atpI	0.0053457	0.0113339	0.471657	ATPI	ATP synthase	Strong Purifying Selection	Not Significant
OM066338	atpI	MW794129	atpI	0.0053457	0.0113339	0.471657	ATPI	ATP synthase	Strong Purifying Selection	Not Significant
OR698927	atpF	MN535014	atpF	0.0453382	0.096161	0.471482	ATPF	ATP synthase	Strong Purifying Selection	Not Significant
OM066341	atpI	MW528213	atpI	0.00534407	0.0113449	0.471055	ATPI	ATP synthase	Strong Purifying Selection	Not Significant
OM066341	atpI	MF983795	atpI	0.00534407	0.0113449	0.471055	ATPI	ATP synthase	Strong Purifying Selection	Not Significant
MW528213	atpI	OM066335	atpI	0.00534407	0.0113449	0.471055	ATPI	ATP synthase	Strong Purifying Selection	Not Significant
OM066335	atpI	MF983795	atpI	0.00534407	0.0113449	0.471055	ATPI	ATP synthase	Strong Purifying Selection	Not Significant
MW528213	atpI	OR698945	atpI	0.00534244	0.0113559	0.470454	ATPI	ATP synthase	Strong Purifying Selection	Not Significant
MW528213	atpI	OM066304	atpI	0.00534244	0.0113559	0.470454	ATPI	ATP synthase	Strong Purifying Selection	Not Significant
OR698945	atpI	MF983795	atpI	0.00534244	0.0113559	0.470454	ATPI	ATP synthase	Strong Purifying Selection	Not Significant
MF983795	atpI	OM066304	atpI	0.00534244	0.0113559	0.470454	ATPI	ATP synthase	Strong Purifying Selection	Not Significant
OR698932	atpE	MW794127	atpE	0.00995944	0.0211788	0.470255	ATPE	ATP synthase	Strong Purifying Selection	Not Significant
OR698926	atpE	MW794127	atpE	0.00995944	0.0211788	0.470255	ATPE	ATP synthase	Strong Purifying Selection	Not Significant
MN602053	atpE	MW794127	atpE	0.00995944	0.0211788	0.470255	ATPE	ATP synthase	Strong Purifying Selection	Not Significant
OM066280	atpE	MW794128	atpE	0.00995944	0.0211788	0.470255	ATPE	ATP synthase	Strong Purifying Selection	Not Significant
OR698941	atpE	MW794127	atpE	0.00995944	0.0211788	0.470255	ATPE	ATP synthase	Strong Purifying Selection	Not Significant
MW794127	atpE	MW489465	atpE	0.00995944	0.0211788	0.470255	ATPE	ATP synthase	Strong Purifying Selection	Not Significant
OM066336	atpF	MW794128	atpF	0.0306355	0.0651946	0.469908	ATPF	ATP synthase	Strong Purifying Selection	Not Significant
OM066287	atpF	OM066339	atpF	0.0435918	0.0930542	0.468456	ATPF	ATP synthase	Strong Purifying Selection	Not Significant
MW924111	atpF	KF925434	atpF	0.119005	0.254135	0.468274	ATPF	ATP synthase	Strong Purifying Selection	Not Significant
OM066346	atpE	OR698927	atpE	0.00994814	0.0212558	0.46802	ATPE	ATP synthase	Strong Purifying Selection	Not Significant
OM066324	atpF	MW794128	atpF	0.0340352	0.0730159	0.466134	ATPF	ATP synthase	Strong Purifying Selection	Not Significant
MW284890	atpF	MW794128	atpF	0.0340352	0.0730159	0.466134	ATPF	ATP synthase	Strong Purifying Selection	Not Significant
OL875146	atpF	OR698945	atpF	0.0187569	0.040453	0.463672	ATPF	ATP synthase	Strong Purifying Selection	Not Significant
MW924111	atpE	OM066287	atpE	0.0200186	0.0432113	0.463272	ATPE	ATP synthase	Strong Purifying Selection	Not Significant
KF925434	atpF	MZ751073	atpF	0.118191	0.255175	0.463178	ATPF	ATP synthase	Strong Purifying Selection	Not Significant
MW794129	atpF	MN535014	atpF	0.0195101	0.0421676	0.462679	ATPF	ATP synthase	Strong Purifying Selection	Not Significant
OM066324	atpF	MN535014	atpF	0.0182981	0.0395903	0.462187	ATPF	ATP synthase	Strong Purifying Selection	Not Significant
MW284890	atpF	MN535014	atpF	0.0182981	0.0395903	0.462187	ATPF	ATP synthase	Strong Purifying Selection	Not Significant
MN315108	atpF	MN535014	atpF	0.0194594	0.0421066	0.462146	ATPF	ATP synthase	Strong Purifying Selection	Not Significant
OR698927	atpE	OM066287	atpE	0.0199958	0.0433716	0.461033	ATPE	ATP synthase	Strong Purifying Selection	Not Significant
MN153815	atpF	OM066287	atpF	0.038727	0.0841975	0.459954	ATPF	ATP synthase	Strong Purifying Selection	Not Significant
MW794127	atpF	OM066335	atpF	0.0298094	0.0648371	0.459759	ATPF	ATP synthase	Strong Purifying Selection	Not Significant
MW794128	atpF	MN535015	atpF	0.0317764	0.0692445	0.458902	ATPF	ATP synthase	Strong Purifying Selection	Not Significant
MW794132	atpF	MN535014	atpF	0.0201508	0.0439537	0.458456	ATPF	ATP synthase	Strong Purifying Selection	Not Significant
MW924111	atpF	OR698945	atpF	0.0451417	0.0996304	0.453092	ATPF	ATP synthase	Strong Purifying Selection	Not Significant
OR698945	atpF	MW794128	atpF	0.0325892	0.0720574	0.452267	ATPF	ATP synthase	Strong Purifying Selection	Not Significant
OL875146	atpF	OM066287	atpF	0.040742	0.0904088	0.450641	ATPF	ATP synthase	Strong Purifying Selection	Not Significant
MN153815	atpF	MW794128	atpF	0.0328441	0.0731548	0.448966	ATPF	ATP synthase	Strong Purifying Selection	Not Significant
MN315108	atpF	OM066304	atpF	0.0217051	0.0483957	0.448492	ATPF	ATP synthase	Strong Purifying Selection	Not Significant
KF925434	atpF	OR698938	atpF	0.102674	0.229654	0.44708	ATPF	ATP synthase	Strong Purifying Selection	Not Significant
MW924111	atpF	OM066304	atpF	0.0458072	0.10386	0.44105	ATPF	ATP synthase	Strong Purifying Selection	Not Significant
OR698927	atpF	KF925434	atpF	0.117284	0.265958	0.440986	ATPF	ATP synthase	Strong Purifying Selection	Not Significant
OM066287	atpF	OR698945	atpF	0.0433302	0.0992489	0.436581	ATPF	ATP synthase	Strong Purifying Selection	Not Significant
OM066304	atpA	OM066338	atpA	0.00375316	0.00860688	0.436065	ATPA	ATP synthase	Strong Purifying Selection	Not Significant
MZ751073	atpA	OM066338	atpA	0.00752856	0.01729	0.43543	ATPA	ATP synthase	Strong Purifying Selection	Not Significant
OM066339	atpF	MW794128	atpF	0.0317758	0.0731813	0.434206	ATPF	ATP synthase	Strong Purifying Selection	Not Significant
OM066342	atpA	OM066324	atpA	0.00349466	0.00807051	0.433016	ATPA	ATP synthase	Strong Purifying Selection	Not Significant
OM066342	atpA	MW284890	atpA	0.00349466	0.00807051	0.433016	ATPA	ATP synthase	Strong Purifying Selection	Not Significant
OL875133	atpA	OM066324	atpA	0.00349466	0.00807051	0.433016	ATPA	ATP synthase	Strong Purifying Selection	Not Significant
OL875133	atpA	MW284890	atpA	0.00349466	0.00807051	0.433016	ATPA	ATP synthase	Strong Purifying Selection	Not Significant
OM066324	atpA	MN315107	atpA	0.00349466	0.00807051	0.433016	ATPA	ATP synthase	Strong Purifying Selection	Not Significant
MW284890	atpA	MN315107	atpA	0.00349466	0.00807051	0.433016	ATPA	ATP synthase	Strong Purifying Selection	Not Significant
KJ524105	atpA	MZ751073	atpA	0.00349426	0.00807334	0.432815	ATPA	ATP synthase	Strong Purifying Selection	Not Significant
OL875146	atpA	OM066316	atpA	0.00349413	0.00807426	0.432749	ATPA	ATP synthase	Strong Purifying Selection	Not Significant
OM066342	atpA	OM066339	atpA	0.00349387	0.0080761	0.432619	ATPA	ATP synthase	Strong Purifying Selection	Not Significant
OL875133	atpA	OM066339	atpA	0.00349387	0.0080761	0.432619	ATPA	ATP synthase	Strong Purifying Selection	Not Significant
MN315107	atpA	OM066339	atpA	0.00349387	0.0080761	0.432619	ATPA	ATP synthase	Strong Purifying Selection	Not Significant
OM066342	atpA	MW794134	atpA	0.00349308	0.00808178	0.432217	ATPA	ATP synthase	Strong Purifying Selection	Not Significant
OL875133	atpA	MW794134	atpA	0.00349308	0.00808178	0.432217	ATPA	ATP synthase	Strong Purifying Selection	Not Significant
OL875146	atpA	MN535015	atpA	0.00349308	0.00808178	0.432217	ATPA	ATP synthase	Strong Purifying Selection	Not Significant
MW794134	atpA	MN315107	atpA	0.00349308	0.00808178	0.432217	ATPA	ATP synthase	Strong Purifying Selection	Not Significant
MW794131	atpA	OM066324	atpA	0.00349295	0.0080827	0.432151	ATPA	ATP synthase	Strong Purifying Selection	Not Significant
MW794131	atpA	MW284890	atpA	0.00349295	0.0080827	0.432151	ATPA	ATP synthase	Strong Purifying Selection	Not Significant
MW794131	atpA	OM066339	atpA	0.00349216	0.00808831	0.431754	ATPA	ATP synthase	Strong Purifying Selection	Not Significant
KM032625	atpA	MW794128	atpA	0.00703316	0.0162966	0.431573	ATPA	ATP synthase	Strong Purifying Selection	Not Significant
OM066347	atpA	MW794128	atpA	0.00703316	0.0162966	0.431573	ATPA	ATP synthase	Strong Purifying Selection	Not Significant
MW794131	atpA	MW794134	atpA	0.00349137	0.008094	0.431352	ATPA	ATP synthase	Strong Purifying Selection	Not Significant
OM066287	atpF	OM066304	atpF	0.0465213	0.107969	0.430878	ATPF	ATP synthase	Strong Purifying Selection	Not Significant
OR698927	atpF	MW794128	atpF	0.0349784	0.0827187	0.42286	ATPF	ATP synthase	Strong Purifying Selection	Not Significant
OR698930	atpE	MW794128	atpE	0.013324	0.0318804	0.417937	ATPE	ATP synthase	Strong Purifying Selection	Not Significant
MW924111	atpE	MW794127	atpE	0.0133089	0.0319968	0.415944	ATPE	ATP synthase	Strong Purifying Selection	Not Significant
MZ751073	atpF	OM066304	atpF	0.0189287	0.0456463	0.414681	ATPF	ATP synthase	Strong Purifying Selection	Not Significant
OM066346	atpE	OM066287	atpE	0.0132729	0.0322772	0.411216	ATPE	ATP synthase	Strong Purifying Selection	Not Significant
OM066342	atpF	OM066304	atpF	0.0185326	0.0451329	0.410624	ATPF	ATP synthase	Strong Purifying Selection	Not Significant
OM066304	atpF	MN315107	atpF	0.0185326	0.0451329	0.410624	ATPF	ATP synthase	Strong Purifying Selection	Not Significant
OM066341	atpB	MN535014	atpB	0.00443383	0.0108314	0.40935	ATPB	ATP synthase	Strong Purifying Selection	Not Significant
OM066335	atpB	MN535014	atpB	0.00443383	0.0108314	0.40935	ATPB	ATP synthase	Strong Purifying Selection	Not Significant
OM066327	atpB	MN535014	atpB	0.00443383	0.0108314	0.40935	ATPB	ATP synthase	Strong Purifying Selection	Not Significant
OR698927	atpF	OM066327	atpF	0.045394	0.110941	0.409172	ATPF	ATP synthase	Strong Purifying Selection	Not Significant
OR698945	atpA	OM066338	atpA	0.00469534	0.0114908	0.408617	ATPA	ATP synthase	Strong Purifying Selection	Not Significant
OM066335	atpF	MW794134	atpF	0.00291848	0.00714977	0.408192	ATPF	ATP synthase	Strong Purifying Selection	Not Significant
MW794127	atpF	Seq3	atpF	0.0257579	0.0653224	0.394321	ATPF	ATP synthase	Strong Purifying Selection	Not Significant
MW924111	atpI	OR698941	atpI	0.00892871	0.0228587	0.390605	ATPI	ATP synthase	Strong Purifying Selection	Not Significant
OM066338	atpE	OR698938	atpE	0.0166828	0.0428942	0.388929	ATPE	ATP synthase	Strong Purifying Selection	Not Significant
Seq3	atpE	OR698938	atpE	0.0166638	0.0430522	0.38706	ATPE	ATP synthase	Strong Purifying Selection	Not Significant
OM066280	atpE	OM066287	atpE	0.0166448	0.0432113	0.385196	ATPE	ATP synthase	Strong Purifying Selection	Not Significant
OM066324	atpA	OM066338	atpA	0.00658442	0.0172814	0.381013	ATPA	ATP synthase	Strong Purifying Selection	Not Significant
MW284890	atpA	OM066338	atpA	0.00658442	0.0172814	0.381013	ATPA	ATP synthase	Strong Purifying Selection	Not Significant
OM066338	atpA	OM066339	atpA	0.00658282	0.0172942	0.380637	ATPA	ATP synthase	Strong Purifying Selection	Not Significant
MW794134	atpA	OM066338	atpA	0.00658121	0.0173072	0.380259	ATPA	ATP synthase	Strong Purifying Selection	Not Significant
OM066304	atpF	OR698938	atpF	0.0322788	0.0851826	0.378936	ATPF	ATP synthase	Strong Purifying Selection	Not Significant
OM066304	atpF	MW794128	atpF	0.0322754	0.0852828	0.378452	ATPF	ATP synthase	Strong Purifying Selection	Not Significant
OM066342	atpH	MW924111	atpH	0.00569942	0.0151041	0.377342	ATPH	ATP synthase	Strong Purifying Selection	Not Significant
OM066342	atpH	OR698932	atpH	0.00569942	0.0151041	0.377342	ATPH	ATP synthase	Strong Purifying Selection	Not Significant
OM066342	atpH	OR698926	atpH	0.00569942	0.0151041	0.377342	ATPH	ATP synthase	Strong Purifying Selection	Not Significant
OM066342	atpH	OR698927	atpH	0.00569942	0.0151041	0.377342	ATPH	ATP synthase	Strong Purifying Selection	Not Significant
OM066342	atpH	MN602053	atpH	0.00569942	0.0151041	0.377342	ATPH	ATP synthase	Strong Purifying Selection	Not Significant
OM066342	atpH	OM066280	atpH	0.00569942	0.0151041	0.377342	ATPH	ATP synthase	Strong Purifying Selection	Not Significant
OM066342	atpH	OR698941	atpH	0.00569942	0.0151041	0.377342	ATPH	ATP synthase	Strong Purifying Selection	Not Significant
OM066342	atpH	MW489465	atpH	0.00569942	0.0151041	0.377342	ATPH	ATP synthase	Strong Purifying Selection	Not Significant
OM066342	atpH	MN535015	atpH	0.00569942	0.0151041	0.377342	ATPH	ATP synthase	Strong Purifying Selection	Not Significant
OM066342	atpH	OR698938	atpH	0.00569942	0.0151041	0.377342	ATPH	ATP synthase	Strong Purifying Selection	Not Significant
OL875133	atpH	MW924111	atpH	0.00569942	0.0151041	0.377342	ATPH	ATP synthase	Strong Purifying Selection	Not Significant
OL875133	atpH	OR698932	atpH	0.00569942	0.0151041	0.377342	ATPH	ATP synthase	Strong Purifying Selection	Not Significant
OL875133	atpH	OR698926	atpH	0.00569942	0.0151041	0.377342	ATPH	ATP synthase	Strong Purifying Selection	Not Significant
OL875133	atpH	OR698927	atpH	0.00569942	0.0151041	0.377342	ATPH	ATP synthase	Strong Purifying Selection	Not Significant
OL875133	atpH	MN602053	atpH	0.00569942	0.0151041	0.377342	ATPH	ATP synthase	Strong Purifying Selection	Not Significant
OL875133	atpH	OM066280	atpH	0.00569942	0.0151041	0.377342	ATPH	ATP synthase	Strong Purifying Selection	Not Significant
OL875133	atpH	OR698941	atpH	0.00569942	0.0151041	0.377342	ATPH	ATP synthase	Strong Purifying Selection	Not Significant
OL875133	atpH	MW489465	atpH	0.00569942	0.0151041	0.377342	ATPH	ATP synthase	Strong Purifying Selection	Not Significant
OL875133	atpH	MN535015	atpH	0.00569942	0.0151041	0.377342	ATPH	ATP synthase	Strong Purifying Selection	Not Significant
OL875133	atpH	OR698938	atpH	0.00569942	0.0151041	0.377342	ATPH	ATP synthase	Strong Purifying Selection	Not Significant
MW924111	atpH	MN153814	atpH	0.00569942	0.0151041	0.377342	ATPH	ATP synthase	Strong Purifying Selection	Not Significant
MW924111	atpH	MN315108	atpH	0.00569942	0.0151041	0.377342	ATPH	ATP synthase	Strong Purifying Selection	Not Significant
MW924111	atpH	OK055712	atpH	0.00569942	0.0151041	0.377342	ATPH	ATP synthase	Strong Purifying Selection	Not Significant
MW924111	atpH	OM066324	atpH	0.00569942	0.0151041	0.377342	ATPH	ATP synthase	Strong Purifying Selection	Not Significant
MW924111	atpH	MW284890	atpH	0.00569942	0.0151041	0.377342	ATPH	ATP synthase	Strong Purifying Selection	Not Significant
MW924111	atpH	MN315107	atpH	0.00569942	0.0151041	0.377342	ATPH	ATP synthase	Strong Purifying Selection	Not Significant
MW924111	atpH	OM066339	atpH	0.00569942	0.0151041	0.377342	ATPH	ATP synthase	Strong Purifying Selection	Not Significant
MW924111	atpH	MW794129	atpH	0.00569942	0.0151041	0.377342	ATPH	ATP synthase	Strong Purifying Selection	Not Significant
OR698932	atpH	MN153814	atpH	0.00569942	0.0151041	0.377342	ATPH	ATP synthase	Strong Purifying Selection	Not Significant
OR698932	atpH	MN315108	atpH	0.00569942	0.0151041	0.377342	ATPH	ATP synthase	Strong Purifying Selection	Not Significant
OR698932	atpH	OK055712	atpH	0.00569942	0.0151041	0.377342	ATPH	ATP synthase	Strong Purifying Selection	Not Significant
OR698932	atpH	OM066324	atpH	0.00569942	0.0151041	0.377342	ATPH	ATP synthase	Strong Purifying Selection	Not Significant
OR698932	atpH	MW284890	atpH	0.00569942	0.0151041	0.377342	ATPH	ATP synthase	Strong Purifying Selection	Not Significant
OR698932	atpH	MN315107	atpH	0.00569942	0.0151041	0.377342	ATPH	ATP synthase	Strong Purifying Selection	Not Significant
OR698932	atpH	OM066339	atpH	0.00569942	0.0151041	0.377342	ATPH	ATP synthase	Strong Purifying Selection	Not Significant
OR698932	atpH	MW794129	atpH	0.00569942	0.0151041	0.377342	ATPH	ATP synthase	Strong Purifying Selection	Not Significant
MN153814	atpH	OR698926	atpH	0.00569942	0.0151041	0.377342	ATPH	ATP synthase	Strong Purifying Selection	Not Significant
MN153814	atpH	OR698927	atpH	0.00569942	0.0151041	0.377342	ATPH	ATP synthase	Strong Purifying Selection	Not Significant
MN153814	atpH	MN602053	atpH	0.00569942	0.0151041	0.377342	ATPH	ATP synthase	Strong Purifying Selection	Not Significant
MN153814	atpH	OM066280	atpH	0.00569942	0.0151041	0.377342	ATPH	ATP synthase	Strong Purifying Selection	Not Significant
MN153814	atpH	OR698941	atpH	0.00569942	0.0151041	0.377342	ATPH	ATP synthase	Strong Purifying Selection	Not Significant
MN153814	atpH	MW489465	atpH	0.00569942	0.0151041	0.377342	ATPH	ATP synthase	Strong Purifying Selection	Not Significant
MN153814	atpH	MN535015	atpH	0.00569942	0.0151041	0.377342	ATPH	ATP synthase	Strong Purifying Selection	Not Significant
MN153814	atpH	OR698938	atpH	0.00569942	0.0151041	0.377342	ATPH	ATP synthase	Strong Purifying Selection	Not Significant
OR698926	atpH	MN315108	atpH	0.00569942	0.0151041	0.377342	ATPH	ATP synthase	Strong Purifying Selection	Not Significant
OR698926	atpH	OK055712	atpH	0.00569942	0.0151041	0.377342	ATPH	ATP synthase	Strong Purifying Selection	Not Significant
OR698926	atpH	OM066324	atpH	0.00569942	0.0151041	0.377342	ATPH	ATP synthase	Strong Purifying Selection	Not Significant
OR698926	atpH	MW284890	atpH	0.00569942	0.0151041	0.377342	ATPH	ATP synthase	Strong Purifying Selection	Not Significant
OR698926	atpH	MN315107	atpH	0.00569942	0.0151041	0.377342	ATPH	ATP synthase	Strong Purifying Selection	Not Significant
OR698926	atpH	OM066339	atpH	0.00569942	0.0151041	0.377342	ATPH	ATP synthase	Strong Purifying Selection	Not Significant
OR698926	atpH	MW794129	atpH	0.00569942	0.0151041	0.377342	ATPH	ATP synthase	Strong Purifying Selection	Not Significant
OR698927	atpH	MN315108	atpH	0.00569942	0.0151041	0.377342	ATPH	ATP synthase	Strong Purifying Selection	Not Significant
OR698927	atpH	OK055712	atpH	0.00569942	0.0151041	0.377342	ATPH	ATP synthase	Strong Purifying Selection	Not Significant
OR698927	atpH	OM066324	atpH	0.00569942	0.0151041	0.377342	ATPH	ATP synthase	Strong Purifying Selection	Not Significant
OR698927	atpH	MW284890	atpH	0.00569942	0.0151041	0.377342	ATPH	ATP synthase	Strong Purifying Selection	Not Significant
OR698927	atpH	MN315107	atpH	0.00569942	0.0151041	0.377342	ATPH	ATP synthase	Strong Purifying Selection	Not Significant
OR698927	atpH	OM066339	atpH	0.00569942	0.0151041	0.377342	ATPH	ATP synthase	Strong Purifying Selection	Not Significant
OR698927	atpH	MW794129	atpH	0.00569942	0.0151041	0.377342	ATPH	ATP synthase	Strong Purifying Selection	Not Significant
MN602053	atpH	MN315108	atpH	0.00569942	0.0151041	0.377342	ATPH	ATP synthase	Strong Purifying Selection	Not Significant
MN602053	atpH	OK055712	atpH	0.00569942	0.0151041	0.377342	ATPH	ATP synthase	Strong Purifying Selection	Not Significant
MN602053	atpH	OM066324	atpH	0.00569942	0.0151041	0.377342	ATPH	ATP synthase	Strong Purifying Selection	Not Significant
MN602053	atpH	MW284890	atpH	0.00569942	0.0151041	0.377342	ATPH	ATP synthase	Strong Purifying Selection	Not Significant
MN602053	atpH	MN315107	atpH	0.00569942	0.0151041	0.377342	ATPH	ATP synthase	Strong Purifying Selection	Not Significant
MN602053	atpH	OM066339	atpH	0.00569942	0.0151041	0.377342	ATPH	ATP synthase	Strong Purifying Selection	Not Significant
MN602053	atpH	MW794129	atpH	0.00569942	0.0151041	0.377342	ATPH	ATP synthase	Strong Purifying Selection	Not Significant
OM066280	atpH	MN315108	atpH	0.00569942	0.0151041	0.377342	ATPH	ATP synthase	Strong Purifying Selection	Not Significant
OM066280	atpH	OK055712	atpH	0.00569942	0.0151041	0.377342	ATPH	ATP synthase	Strong Purifying Selection	Not Significant
OM066280	atpH	OM066324	atpH	0.00569942	0.0151041	0.377342	ATPH	ATP synthase	Strong Purifying Selection	Not Significant
OM066280	atpH	MW284890	atpH	0.00569942	0.0151041	0.377342	ATPH	ATP synthase	Strong Purifying Selection	Not Significant
OM066280	atpH	MN315107	atpH	0.00569942	0.0151041	0.377342	ATPH	ATP synthase	Strong Purifying Selection	Not Significant
OM066280	atpH	OM066339	atpH	0.00569942	0.0151041	0.377342	ATPH	ATP synthase	Strong Purifying Selection	Not Significant
OM066280	atpH	MW794129	atpH	0.00569942	0.0151041	0.377342	ATPH	ATP synthase	Strong Purifying Selection	Not Significant
OR698941	atpH	MN315108	atpH	0.00569942	0.0151041	0.377342	ATPH	ATP synthase	Strong Purifying Selection	Not Significant
OR698941	atpH	OK055712	atpH	0.00569942	0.0151041	0.377342	ATPH	ATP synthase	Strong Purifying Selection	Not Significant
OR698941	atpH	OM066324	atpH	0.00569942	0.0151041	0.377342	ATPH	ATP synthase	Strong Purifying Selection	Not Significant
OR698941	atpH	MW284890	atpH	0.00569942	0.0151041	0.377342	ATPH	ATP synthase	Strong Purifying Selection	Not Significant
OR698941	atpH	MN315107	atpH	0.00569942	0.0151041	0.377342	ATPH	ATP synthase	Strong Purifying Selection	Not Significant
OR698941	atpH	OM066339	atpH	0.00569942	0.0151041	0.377342	ATPH	ATP synthase	Strong Purifying Selection	Not Significant
OR698941	atpH	MW794129	atpH	0.00569942	0.0151041	0.377342	ATPH	ATP synthase	Strong Purifying Selection	Not Significant
MN315108	atpH	MW489465	atpH	0.00569942	0.0151041	0.377342	ATPH	ATP synthase	Strong Purifying Selection	Not Significant
MN315108	atpH	MN535015	atpH	0.00569942	0.0151041	0.377342	ATPH	ATP synthase	Strong Purifying Selection	Not Significant
MN315108	atpH	OR698938	atpH	0.00569942	0.0151041	0.377342	ATPH	ATP synthase	Strong Purifying Selection	Not Significant
OK055712	atpH	MW489465	atpH	0.00569942	0.0151041	0.377342	ATPH	ATP synthase	Strong Purifying Selection	Not Significant
OK055712	atpH	MN535015	atpH	0.00569942	0.0151041	0.377342	ATPH	ATP synthase	Strong Purifying Selection	Not Significant
OK055712	atpH	OR698938	atpH	0.00569942	0.0151041	0.377342	ATPH	ATP synthase	Strong Purifying Selection	Not Significant
OM066324	atpH	MW489465	atpH	0.00569942	0.0151041	0.377342	ATPH	ATP synthase	Strong Purifying Selection	Not Significant
OM066324	atpH	MN535015	atpH	0.00569942	0.0151041	0.377342	ATPH	ATP synthase	Strong Purifying Selection	Not Significant
OM066324	atpH	OR698938	atpH	0.00569942	0.0151041	0.377342	ATPH	ATP synthase	Strong Purifying Selection	Not Significant
MW284890	atpH	MW489465	atpH	0.00569942	0.0151041	0.377342	ATPH	ATP synthase	Strong Purifying Selection	Not Significant
MW284890	atpH	MN535015	atpH	0.00569942	0.0151041	0.377342	ATPH	ATP synthase	Strong Purifying Selection	Not Significant
MW284890	atpH	OR698938	atpH	0.00569942	0.0151041	0.377342	ATPH	ATP synthase	Strong Purifying Selection	Not Significant
MW489465	atpH	MN315107	atpH	0.00569942	0.0151041	0.377342	ATPH	ATP synthase	Strong Purifying Selection	Not Significant
MW489465	atpH	OM066339	atpH	0.00569942	0.0151041	0.377342	ATPH	ATP synthase	Strong Purifying Selection	Not Significant
MW489465	atpH	MW794129	atpH	0.00569942	0.0151041	0.377342	ATPH	ATP synthase	Strong Purifying Selection	Not Significant
MN315107	atpH	MN535015	atpH	0.00569942	0.0151041	0.377342	ATPH	ATP synthase	Strong Purifying Selection	Not Significant
MN315107	atpH	OR698938	atpH	0.00569942	0.0151041	0.377342	ATPH	ATP synthase	Strong Purifying Selection	Not Significant
OM066339	atpH	MN535015	atpH	0.00569942	0.0151041	0.377342	ATPH	ATP synthase	Strong Purifying Selection	Not Significant
OM066339	atpH	OR698938	atpH	0.00569942	0.0151041	0.377342	ATPH	ATP synthase	Strong Purifying Selection	Not Significant
MW794129	atpH	MN535015	atpH	0.00569942	0.0151041	0.377342	ATPH	ATP synthase	Strong Purifying Selection	Not Significant
MW794129	atpH	OR698938	atpH	0.00569942	0.0151041	0.377342	ATPH	ATP synthase	Strong Purifying Selection	Not Significant
OM066346	atpA	MW794128	atpA	0.0061497	0.0163023	0.377228	ATPA	ATP synthase	Strong Purifying Selection	Not Significant
OM066345	atpI	OR698941	atpI	0.0107339	0.0286276	0.374948	ATPI	ATP synthase	Strong Purifying Selection	Not Significant
OR698941	atpI	MW794131	atpI	0.0107339	0.0286276	0.374948	ATPI	ATP synthase	Strong Purifying Selection	Not Significant
OM066342	atpI	OR698941	atpI	0.0107289	0.0286703	0.374214	ATPI	ATP synthase	Strong Purifying Selection	Not Significant
OL875133	atpI	OR698941	atpI	0.0107289	0.0286703	0.374214	ATPI	ATP synthase	Strong Purifying Selection	Not Significant
OL875146	atpI	OR698941	atpI	0.0107289	0.0286703	0.374214	ATPI	ATP synthase	Strong Purifying Selection	Not Significant
OR698941	atpI	MN315107	atpI	0.0107289	0.0286703	0.374214	ATPI	ATP synthase	Strong Purifying Selection	Not Significant
MW528213	atpI	OR698941	atpI	0.0107174	0.0287687	0.372538	ATPI	ATP synthase	Strong Purifying Selection	Not Significant
OR698941	atpI	MF983795	atpI	0.0107174	0.0287687	0.372538	ATPI	ATP synthase	Strong Purifying Selection	Not Significant
KM032625	atpF	OR698927	atpF	0.0335986	0.0921998	0.36441	ATPF	ATP synthase	Strong Purifying Selection	Not Significant
MZ751073	atpA	MN535014	atpA	0.0078884	0.021697	0.36357	ATPA	ATP synthase	Strong Purifying Selection	Not Significant
KJ524105	atpF	OM066304	atpF	0.0156208	0.045299	0.344837	ATPF	ATP synthase	Strong Purifying Selection	Not Significant
OM066341	atpB	MZ751073	atpB	0.000884806	0.00269197	0.328683	ATPB	ATP synthase	Strong Purifying Selection	Not Significant
OM066341	atpB	MN535015	atpB	0.000884806	0.00269197	0.328683	ATPB	ATP synthase	Strong Purifying Selection	Not Significant
MW528213	atpB	OM066336	atpB	0.000884806	0.00269197	0.328683	ATPB	ATP synthase	Strong Purifying Selection	Not Significant
MW528213	atpB	OM066316	atpB	0.000884806	0.00269197	0.328683	ATPB	ATP synthase	Strong Purifying Selection	Not Significant
OM066336	atpB	MF983795	atpB	0.000884806	0.00269197	0.328683	ATPB	ATP synthase	Strong Purifying Selection	Not Significant
OM066335	atpB	MZ751073	atpB	0.000884806	0.00269197	0.328683	ATPB	ATP synthase	Strong Purifying Selection	Not Significant
OM066335	atpB	MN535015	atpB	0.000884806	0.00269197	0.328683	ATPB	ATP synthase	Strong Purifying Selection	Not Significant
OM066327	atpB	MZ751073	atpB	0.000884806	0.00269197	0.328683	ATPB	ATP synthase	Strong Purifying Selection	Not Significant
OM066327	atpB	MN535015	atpB	0.000884806	0.00269197	0.328683	ATPB	ATP synthase	Strong Purifying Selection	Not Significant
OM066316	atpB	MF983795	atpB	0.000884806	0.00269197	0.328683	ATPB	ATP synthase	Strong Purifying Selection	Not Significant
MW528213	atpB	MW794132	atpB	0.000884604	0.00269385	0.328379	ATPB	ATP synthase	Strong Purifying Selection	Not Significant
MW794132	atpB	MF983795	atpB	0.000884604	0.00269385	0.328379	ATPB	ATP synthase	Strong Purifying Selection	Not Significant
MZ751073	atpB	OM066339	atpB	0.00265836	0.00809756	0.328292	ATPB	ATP synthase	Strong Purifying Selection	Not Significant
OM066339	atpB	MN535015	atpB	0.00265836	0.00809756	0.328292	ATPB	ATP synthase	Strong Purifying Selection	Not Significant
OM066336	atpB	MW794134	atpB	0.00177066	0.00539364	0.328286	ATPB	ATP synthase	Strong Purifying Selection	Not Significant
MW794134	atpB	OM066316	atpB	0.00177066	0.00539364	0.328286	ATPB	ATP synthase	Strong Purifying Selection	Not Significant
OM066341	atpB	MW794131	atpB	0.00265796	0.00810132	0.32809	ATPB	ATP synthase	Strong Purifying Selection	Not Significant
OM066341	atpB	MW284890	atpB	0.00265796	0.00810132	0.32809	ATPB	ATP synthase	Strong Purifying Selection	Not Significant
MW794131	atpB	OM066335	atpB	0.00265796	0.00810132	0.32809	ATPB	ATP synthase	Strong Purifying Selection	Not Significant
MW794131	atpB	OM066327	atpB	0.00265796	0.00810132	0.32809	ATPB	ATP synthase	Strong Purifying Selection	Not Significant
OM066335	atpB	MW284890	atpB	0.00265796	0.00810132	0.32809	ATPB	ATP synthase	Strong Purifying Selection	Not Significant
MW284890	atpB	OM066327	atpB	0.00265796	0.00810132	0.32809	ATPB	ATP synthase	Strong Purifying Selection	Not Significant
Seq3	atpB	OM066338	atpB	0.00177039	0.00539614	0.328084	ATPB	ATP synthase	Strong Purifying Selection	Not Significant
MW794132	atpB	MW794134	atpB	0.00177025	0.0053974	0.327982	ATPB	ATP synthase	Strong Purifying Selection	Not Significant
OM066341	atpB	MN153814	atpB	0.00265756	0.00810508	0.327888	ATPB	ATP synthase	Strong Purifying Selection	Not Significant
OM066341	atpB	MN315108	atpB	0.00265756	0.00810508	0.327888	ATPB	ATP synthase	Strong Purifying Selection	Not Significant
MN153814	atpB	OM066335	atpB	0.00265756	0.00810508	0.327888	ATPB	ATP synthase	Strong Purifying Selection	Not Significant
MN153814	atpB	OM066327	atpB	0.00265756	0.00810508	0.327888	ATPB	ATP synthase	Strong Purifying Selection	Not Significant
MN153815	atpB	OM066339	atpB	0.00265756	0.00810508	0.327888	ATPB	ATP synthase	Strong Purifying Selection	Not Significant
MN315108	atpB	OM066335	atpB	0.00265756	0.00810508	0.327888	ATPB	ATP synthase	Strong Purifying Selection	Not Significant
MN315108	atpB	OM066327	atpB	0.00265756	0.00810508	0.327888	ATPB	ATP synthase	Strong Purifying Selection	Not Significant
MN153815	atpB	MZ751073	atpB	0.00177012	0.00539864	0.327882	ATPB	ATP synthase	Strong Purifying Selection	Not Significant
MN153815	atpB	MN535015	atpB	0.00177012	0.00539864	0.327882	ATPB	ATP synthase	Strong Purifying Selection	Not Significant
OR698945	atpB	OM066304	atpB	0.000884134	0.00269821	0.327674	ATPB	ATP synthase	Strong Purifying Selection	Not Significant
OM066341	atpB	OR698945	atpB	0.00354496	0.0108314	0.327286	ATPB	ATP synthase	Strong Purifying Selection	Not Significant
OM066336	atpB	MN535014	atpB	0.00354496	0.0108314	0.327286	ATPB	ATP synthase	Strong Purifying Selection	Not Significant
OM066335	atpB	OR698945	atpB	0.00354496	0.0108314	0.327286	ATPB	ATP synthase	Strong Purifying Selection	Not Significant
OR698945	atpB	OM066327	atpB	0.00354496	0.0108314	0.327286	ATPB	ATP synthase	Strong Purifying Selection	Not Significant
OM066316	atpB	MN535014	atpB	0.00354496	0.0108314	0.327286	ATPB	ATP synthase	Strong Purifying Selection	Not Significant
MW794132	atpB	MN535014	atpB	0.00354415	0.010839	0.326982	ATPB	ATP synthase	Strong Purifying Selection	Not Significant
OM066341	atpB	OM066304	atpB	0.0044318	0.0135828	0.326279	ATPB	ATP synthase	Strong Purifying Selection	Not Significant
OM066335	atpB	OM066304	atpB	0.0044318	0.0135828	0.326279	ATPB	ATP synthase	Strong Purifying Selection	Not Significant
OM066327	atpB	OM066304	atpB	0.0044318	0.0135828	0.326279	ATPB	ATP synthase	Strong Purifying Selection	Not Significant
MN153814	atpA	OM066338	atpA	0.00563932	0.01729	0.326162	ATPA	ATP synthase	Strong Purifying Selection	Not Significant
MN315108	atpA	OM066338	atpA	0.00563932	0.01729	0.326162	ATPA	ATP synthase	Strong Purifying Selection	Not Significant
OK055712	atpA	OM066338	atpA	0.00563932	0.01729	0.326162	ATPA	ATP synthase	Strong Purifying Selection	Not Significant
OM066338	atpA	MW794129	atpA	0.00563932	0.01729	0.326162	ATPA	ATP synthase	Strong Purifying Selection	Not Significant
OM066338	atpA	MN535015	atpA	0.00658121	0.0202309	0.325304	ATPA	ATP synthase	Strong Purifying Selection	Not Significant
OM066304	atpA	MN535014	atpA	0.00087204	0.00268147	0.32521	ATPA	ATP synthase	Strong Purifying Selection	Not Significant
MN153814	atpA	MW794132	atpA	0.000871976	0.00268208	0.325112	ATPA	ATP synthase	Strong Purifying Selection	Not Significant
MN315108	atpA	MW794132	atpA	0.000871976	0.00268208	0.325112	ATPA	ATP synthase	Strong Purifying Selection	Not Significant
OK055712	atpA	MW794132	atpA	0.000871976	0.00268208	0.325112	ATPA	ATP synthase	Strong Purifying Selection	Not Significant
MW794132	atpA	MW794129	atpA	0.000871976	0.00268208	0.325112	ATPA	ATP synthase	Strong Purifying Selection	Not Significant
MZ751073	atpA	MN535015	atpA	0.000871976	0.00268208	0.325112	ATPA	ATP synthase	Strong Purifying Selection	Not Significant
OL875146	atpA	KJ524105	atpA	0.00087181	0.00268365	0.32486	ATPA	ATP synthase	Strong Purifying Selection	Not Significant
KM032625	atpA	OM066345	atpA	0.00439182	0.0135194	0.324854	ATPA	ATP synthase	Strong Purifying Selection	Not Significant
OM066347	atpA	OM066345	atpA	0.00439182	0.0135194	0.324854	ATPA	ATP synthase	Strong Purifying Selection	Not Significant
OM066341	atpA	MN153814	atpA	0.00174497	0.00537378	0.324718	ATPA	ATP synthase	Strong Purifying Selection	Not Significant
OM066341	atpA	MN315108	atpA	0.00174497	0.00537378	0.324718	ATPA	ATP synthase	Strong Purifying Selection	Not Significant
OM066341	atpA	OK055712	atpA	0.00174497	0.00537378	0.324718	ATPA	ATP synthase	Strong Purifying Selection	Not Significant
OM066341	atpA	MZ751073	atpA	0.00174497	0.00537378	0.324718	ATPA	ATP synthase	Strong Purifying Selection	Not Significant
OM066341	atpA	MW794129	atpA	0.00174497	0.00537378	0.324718	ATPA	ATP synthase	Strong Purifying Selection	Not Significant
MN153814	atpA	OM066335	atpA	0.00174497	0.00537378	0.324718	ATPA	ATP synthase	Strong Purifying Selection	Not Significant
MN315108	atpA	OM066335	atpA	0.00174497	0.00537378	0.324718	ATPA	ATP synthase	Strong Purifying Selection	Not Significant
OK055712	atpA	OM066335	atpA	0.00174497	0.00537378	0.324718	ATPA	ATP synthase	Strong Purifying Selection	Not Significant
MW794132	atpA	OM066316	atpA	0.00174497	0.00537378	0.324718	ATPA	ATP synthase	Strong Purifying Selection	Not Significant
OM066335	atpA	MZ751073	atpA	0.00174497	0.00537378	0.324718	ATPA	ATP synthase	Strong Purifying Selection	Not Significant
OM066335	atpA	MW794129	atpA	0.00174497	0.00537378	0.324718	ATPA	ATP synthase	Strong Purifying Selection	Not Significant
OM066336	atpA	MW794132	atpA	0.000871713	0.00268457	0.324713	ATPA	ATP synthase	Strong Purifying Selection	Not Significant
KJ524105	atpA	OM066324	atpA	0.00261956	0.00806958	0.324622	ATPA	ATP synthase	Strong Purifying Selection	Not Significant
KJ524105	atpA	MW284890	atpA	0.00261956	0.00806958	0.324622	ATPA	ATP synthase	Strong Purifying Selection	Not Significant
OM066324	atpA	OM066327	atpA	0.00261937	0.00807143	0.324524	ATPA	ATP synthase	Strong Purifying Selection	Not Significant
MW284890	atpA	OM066327	atpA	0.00261937	0.00807143	0.324524	ATPA	ATP synthase	Strong Purifying Selection	Not Significant
MW528213	atpA	OL875146	atpA	0.00261907	0.00807426	0.324373	ATPA	ATP synthase	Strong Purifying Selection	Not Significant
OM066342	atpA	MN153814	atpA	0.00261907	0.00807426	0.324373	ATPA	ATP synthase	Strong Purifying Selection	Not Significant
OM066342	atpA	MN315108	atpA	0.00261907	0.00807426	0.324373	ATPA	ATP synthase	Strong Purifying Selection	Not Significant
OM066342	atpA	OK055712	atpA	0.00261907	0.00807426	0.324373	ATPA	ATP synthase	Strong Purifying Selection	Not Significant
OM066342	atpA	MW794129	atpA	0.00261907	0.00807426	0.324373	ATPA	ATP synthase	Strong Purifying Selection	Not Significant
OL875133	atpA	MN153814	atpA	0.00261907	0.00807426	0.324373	ATPA	ATP synthase	Strong Purifying Selection	Not Significant
OL875133	atpA	MN315108	atpA	0.00261907	0.00807426	0.324373	ATPA	ATP synthase	Strong Purifying Selection	Not Significant
OL875133	atpA	OK055712	atpA	0.00261907	0.00807426	0.324373	ATPA	ATP synthase	Strong Purifying Selection	Not Significant
OL875133	atpA	MW794129	atpA	0.00261907	0.00807426	0.324373	ATPA	ATP synthase	Strong Purifying Selection	Not Significant
MN153814	atpA	MN315107	atpA	0.00261907	0.00807426	0.324373	ATPA	ATP synthase	Strong Purifying Selection	Not Significant
MN153815	atpA	OL875146	atpA	0.00261907	0.00807426	0.324373	ATPA	ATP synthase	Strong Purifying Selection	Not Significant
OL875146	atpA	MF983795	atpA	0.00261907	0.00807426	0.324373	ATPA	ATP synthase	Strong Purifying Selection	Not Significant
MN315108	atpA	MN315107	atpA	0.00261907	0.00807426	0.324373	ATPA	ATP synthase	Strong Purifying Selection	Not Significant
OK055712	atpA	MN315107	atpA	0.00261907	0.00807426	0.324373	ATPA	ATP synthase	Strong Purifying Selection	Not Significant
MN315107	atpA	MW794129	atpA	0.00261907	0.00807426	0.324373	ATPA	ATP synthase	Strong Purifying Selection	Not Significant
OM066341	atpA	OM066316	atpA	0.00261897	0.00807518	0.324324	ATPA	ATP synthase	Strong Purifying Selection	Not Significant
OM066335	atpA	OM066316	atpA	0.00261897	0.00807518	0.324324	ATPA	ATP synthase	Strong Purifying Selection	Not Significant
KJ524105	atpA	OM066339	atpA	0.00261897	0.00807518	0.324324	ATPA	ATP synthase	Strong Purifying Selection	Not Significant
OM066341	atpA	OM066336	atpA	0.00174444	0.00537878	0.324319	ATPA	ATP synthase	Strong Purifying Selection	Not Significant
OM066336	atpA	OM066335	atpA	0.00174444	0.00537878	0.324319	ATPA	ATP synthase	Strong Purifying Selection	Not Significant
MW794132	atpA	MN535015	atpA	0.00174444	0.00537878	0.324319	ATPA	ATP synthase	Strong Purifying Selection	Not Significant
OM066327	atpA	OM066339	atpA	0.00261878	0.00807703	0.324226	ATPA	ATP synthase	Strong Purifying Selection	Not Significant
KJ524105	atpA	MW794134	atpA	0.00261838	0.00808085	0.324023	ATPA	ATP synthase	Strong Purifying Selection	Not Significant
OM066342	atpA	OM066316	atpA	0.00349413	0.0107851	0.323977	ATPA	ATP synthase	Strong Purifying Selection	Not Significant
OL875133	atpA	OM066316	atpA	0.00349413	0.0107851	0.323977	ATPA	ATP synthase	Strong Purifying Selection	Not Significant
OM066316	atpA	MN315107	atpA	0.00349413	0.0107851	0.323977	ATPA	ATP synthase	Strong Purifying Selection	Not Significant
OM066342	atpA	OM066336	atpA	0.00261828	0.00808178	0.323974	ATPA	ATP synthase	Strong Purifying Selection	Not Significant
OL875133	atpA	OM066336	atpA	0.00261828	0.00808178	0.323974	ATPA	ATP synthase	Strong Purifying Selection	Not Significant
OL875146	atpA	OM066327	atpA	0.00261828	0.00808178	0.323974	ATPA	ATP synthase	Strong Purifying Selection	Not Significant
OM066336	atpA	MN315107	atpA	0.00261828	0.00808178	0.323974	ATPA	ATP synthase	Strong Purifying Selection	Not Significant
MN153814	atpA	MW794131	atpA	0.00261779	0.00808646	0.323725	ATPA	ATP synthase	Strong Purifying Selection	Not Significant
MN315108	atpA	MW794131	atpA	0.00261779	0.00808646	0.323725	ATPA	ATP synthase	Strong Purifying Selection	Not Significant
MW794131	atpA	OK055712	atpA	0.00261779	0.00808646	0.323725	ATPA	ATP synthase	Strong Purifying Selection	Not Significant
MW794131	atpA	MW794129	atpA	0.00261779	0.00808646	0.323725	ATPA	ATP synthase	Strong Purifying Selection	Not Significant
MW794131	atpA	MW794132	atpA	0.00174365	0.00538628	0.323721	ATPA	ATP synthase	Strong Purifying Selection	Not Significant
OM066342	atpA	MN535015	atpA	0.00349308	0.0107952	0.323578	ATPA	ATP synthase	Strong Purifying Selection	Not Significant
OL875133	atpA	MN535015	atpA	0.00349308	0.0107952	0.323578	ATPA	ATP synthase	Strong Purifying Selection	Not Significant
MN315107	atpA	MN535015	atpA	0.00349308	0.0107952	0.323578	ATPA	ATP synthase	Strong Purifying Selection	Not Significant
MW794131	atpA	OM066316	atpA	0.00349242	0.0108014	0.323329	ATPA	ATP synthase	Strong Purifying Selection	Not Significant
MW794131	atpA	OM066336	atpA	0.002617	0.008094	0.323326	ATPA	ATP synthase	Strong Purifying Selection	Not Significant
OM066324	atpA	MN535014	atpA	0.00700886	0.0216869	0.323184	ATPA	ATP synthase	Strong Purifying Selection	Not Significant
MW284890	atpA	MN535014	atpA	0.00700886	0.0216869	0.323184	ATPA	ATP synthase	Strong Purifying Selection	Not Significant
MW794131	atpA	MN535015	atpA	0.00349137	0.0108115	0.32293	ATPA	ATP synthase	Strong Purifying Selection	Not Significant
OM066339	atpA	MN535014	atpA	0.00700728	0.021702	0.322886	ATPA	ATP synthase	Strong Purifying Selection	Not Significant
Seq3	atpA	MZ751073	atpA	0.00700674	0.0217072	0.322784	ATPA	ATP synthase	Strong Purifying Selection	Not Significant
MW794134	atpA	MN535014	atpA	0.00700568	0.0217174	0.322584	ATPA	ATP synthase	Strong Purifying Selection	Not Significant
OR698945	atpA	MZ751073	atpA	0.00876903	0.0272305	0.32203	ATPA	ATP synthase	Strong Purifying Selection	Not Significant
KM032625	atpI	MW794127	atpI	0.0017801	0.00562116	0.316678	ATPI	ATP synthase	Strong Purifying Selection	Not Significant
OM066346	atpI	MW794127	atpI	0.0017801	0.00562116	0.316678	ATPI	ATP synthase	Strong Purifying Selection	Not Significant
OM066347	atpI	MW794127	atpI	0.0017801	0.00562116	0.316678	ATPI	ATP synthase	Strong Purifying Selection	Not Significant
OM066341	atpI	MZ751073	atpI	0.0017793	0.0056292	0.316083	ATPI	ATP synthase	Strong Purifying Selection	Not Significant
OM066341	atpI	MN535015	atpI	0.0017793	0.0056292	0.316083	ATPI	ATP synthase	Strong Purifying Selection	Not Significant
MN153814	atpI	OM066327	atpI	0.0017793	0.0056292	0.316083	ATPI	ATP synthase	Strong Purifying Selection	Not Significant
MN153815	atpI	OM066327	atpI	0.0017793	0.0056292	0.316083	ATPI	ATP synthase	Strong Purifying Selection	Not Significant
OM066336	atpI	OM066327	atpI	0.0017793	0.0056292	0.316083	ATPI	ATP synthase	Strong Purifying Selection	Not Significant
OK055712	atpI	OM066327	atpI	0.0017793	0.0056292	0.316083	ATPI	ATP synthase	Strong Purifying Selection	Not Significant
MW794132	atpI	OM066327	atpI	0.0017793	0.0056292	0.316083	ATPI	ATP synthase	Strong Purifying Selection	Not Significant
OM066335	atpI	MZ751073	atpI	0.0017793	0.0056292	0.316083	ATPI	ATP synthase	Strong Purifying Selection	Not Significant
OM066335	atpI	MN535015	atpI	0.0017793	0.0056292	0.316083	ATPI	ATP synthase	Strong Purifying Selection	Not Significant
OM066324	atpI	OM066327	atpI	0.0017793	0.0056292	0.316083	ATPI	ATP synthase	Strong Purifying Selection	Not Significant
MW284890	atpI	OM066327	atpI	0.0017793	0.0056292	0.316083	ATPI	ATP synthase	Strong Purifying Selection	Not Significant
OM066327	atpI	OM066339	atpI	0.0017793	0.0056292	0.316083	ATPI	ATP synthase	Strong Purifying Selection	Not Significant
OM066316	atpI	MZ751073	atpI	0.0017793	0.0056292	0.316083	ATPI	ATP synthase	Strong Purifying Selection	Not Significant
OM066316	atpI	MN535015	atpI	0.0017793	0.0056292	0.316083	ATPI	ATP synthase	Strong Purifying Selection	Not Significant
MN153814	atpI	Seq3	atpI	0.00177875	0.00563463	0.315682	ATPI	ATP synthase	Strong Purifying Selection	Not Significant
MN153815	atpI	Seq3	atpI	0.00177875	0.00563463	0.315682	ATPI	ATP synthase	Strong Purifying Selection	Not Significant
OM066336	atpI	Seq3	atpI	0.00177875	0.00563463	0.315682	ATPI	ATP synthase	Strong Purifying Selection	Not Significant
Seq3	atpI	OK055712	atpI	0.00177875	0.00563463	0.315682	ATPI	ATP synthase	Strong Purifying Selection	Not Significant
Seq3	atpI	MW794132	atpI	0.00177875	0.00563463	0.315682	ATPI	ATP synthase	Strong Purifying Selection	Not Significant
Seq3	atpI	OM066324	atpI	0.00177875	0.00563463	0.315682	ATPI	ATP synthase	Strong Purifying Selection	Not Significant
Seq3	atpI	MW284890	atpI	0.00177875	0.00563463	0.315682	ATPI	ATP synthase	Strong Purifying Selection	Not Significant
Seq3	atpI	OM066338	atpI	0.00177875	0.00563463	0.315682	ATPI	ATP synthase	Strong Purifying Selection	Not Significant
Seq3	atpI	OM066339	atpI	0.00177875	0.00563463	0.315682	ATPI	ATP synthase	Strong Purifying Selection	Not Significant
KM032625	atpI	OM066345	atpI	0.00356391	0.01129	0.315669	ATPI	ATP synthase	Strong Purifying Selection	Not Significant
OM066346	atpI	OM066345	atpI	0.00356391	0.01129	0.315669	ATPI	ATP synthase	Strong Purifying Selection	Not Significant
OM066347	atpI	OM066345	atpI	0.00356391	0.01129	0.315669	ATPI	ATP synthase	Strong Purifying Selection	Not Significant
MW924111	atpE	OR698932	atpE	0.00330843	0.0104815	0.315645	ATPE	ATP synthase	Strong Purifying Selection	Not Significant
MW924111	atpE	OR698926	atpE	0.00330843	0.0104815	0.315645	ATPE	ATP synthase	Strong Purifying Selection	Not Significant
MW924111	atpE	MN602053	atpE	0.00330843	0.0104815	0.315645	ATPE	ATP synthase	Strong Purifying Selection	Not Significant
MW924111	atpE	OR698941	atpE	0.00330843	0.0104815	0.315645	ATPE	ATP synthase	Strong Purifying Selection	Not Significant
MW924111	atpE	MW489465	atpE	0.00330843	0.0104815	0.315645	ATPE	ATP synthase	Strong Purifying Selection	Not Significant
MN153814	atpI	MW794134	atpI	0.00177821	0.00564007	0.315282	ATPI	ATP synthase	Strong Purifying Selection	Not Significant
MN153815	atpI	MW794134	atpI	0.00177821	0.00564007	0.315282	ATPI	ATP synthase	Strong Purifying Selection	Not Significant
MN315108	atpI	MZ751073	atpI	0.00177821	0.00564007	0.315282	ATPI	ATP synthase	Strong Purifying Selection	Not Significant
MN315108	atpI	MN535015	atpI	0.00177821	0.00564007	0.315282	ATPI	ATP synthase	Strong Purifying Selection	Not Significant
OM066336	atpI	MW794134	atpI	0.00177821	0.00564007	0.315282	ATPI	ATP synthase	Strong Purifying Selection	Not Significant
OK055712	atpI	MW794134	atpI	0.00177821	0.00564007	0.315282	ATPI	ATP synthase	Strong Purifying Selection	Not Significant
MW794132	atpI	MW794134	atpI	0.00177821	0.00564007	0.315282	ATPI	ATP synthase	Strong Purifying Selection	Not Significant
OM066324	atpI	MW794134	atpI	0.00177821	0.00564007	0.315282	ATPI	ATP synthase	Strong Purifying Selection	Not Significant
MW284890	atpI	MW794134	atpI	0.00177821	0.00564007	0.315282	ATPI	ATP synthase	Strong Purifying Selection	Not Significant
MW794134	atpI	OM066339	atpI	0.00177821	0.00564007	0.315282	ATPI	ATP synthase	Strong Purifying Selection	Not Significant
KM032625	atpI	MW794128	atpI	0.00356282	0.011301	0.315267	ATPI	ATP synthase	Strong Purifying Selection	Not Significant
OM066346	atpI	MW794128	atpI	0.00356282	0.011301	0.315267	ATPI	ATP synthase	Strong Purifying Selection	Not Significant
OM066347	atpI	MW794128	atpI	0.00356282	0.011301	0.315267	ATPI	ATP synthase	Strong Purifying Selection	Not Significant
Seq3	atpI	OM066327	atpI	0.00356282	0.011301	0.315267	ATPI	ATP synthase	Strong Purifying Selection	Not Significant
OR698945	atpI	OM066316	atpI	0.00356282	0.011301	0.315267	ATPI	ATP synthase	Strong Purifying Selection	Not Significant
OM066316	atpI	OM066304	atpI	0.00356282	0.011301	0.315267	ATPI	ATP synthase	Strong Purifying Selection	Not Significant
OM066345	atpI	MW794127	atpI	0.00535302	0.0169915	0.315042	ATPI	ATP synthase	Strong Purifying Selection	Not Significant
MZ751073	atpI	MW794129	atpI	0.00177767	0.00564553	0.314881	ATPI	ATP synthase	Strong Purifying Selection	Not Significant
MW794129	atpI	MN535015	atpI	0.00177767	0.00564553	0.314881	ATPI	ATP synthase	Strong Purifying Selection	Not Significant
OM066341	atpI	MN315108	atpI	0.00356173	0.0113119	0.314866	ATPI	ATP synthase	Strong Purifying Selection	Not Significant
MN153814	atpI	OM066338	atpI	0.00356173	0.0113119	0.314866	ATPI	ATP synthase	Strong Purifying Selection	Not Significant
MN153815	atpI	OM066338	atpI	0.00356173	0.0113119	0.314866	ATPI	ATP synthase	Strong Purifying Selection	Not Significant
MN315108	atpI	OM066335	atpI	0.00356173	0.0113119	0.314866	ATPI	ATP synthase	Strong Purifying Selection	Not Significant
OM066336	atpI	OM066338	atpI	0.00356173	0.0113119	0.314866	ATPI	ATP synthase	Strong Purifying Selection	Not Significant
OK055712	atpI	OM066338	atpI	0.00356173	0.0113119	0.314866	ATPI	ATP synthase	Strong Purifying Selection	Not Significant
MW794132	atpI	OM066338	atpI	0.00356173	0.0113119	0.314866	ATPI	ATP synthase	Strong Purifying Selection	Not Significant
OM066324	atpI	OM066338	atpI	0.00356173	0.0113119	0.314866	ATPI	ATP synthase	Strong Purifying Selection	Not Significant
MW284890	atpI	OM066338	atpI	0.00356173	0.0113119	0.314866	ATPI	ATP synthase	Strong Purifying Selection	Not Significant
OM066338	atpI	OM066339	atpI	0.00356173	0.0113119	0.314866	ATPI	ATP synthase	Strong Purifying Selection	Not Significant
KJ524105	atpI	OR698945	atpI	0.00356117	0.0113176	0.314658	ATPI	ATP synthase	Strong Purifying Selection	Not Significant
KJ524105	atpI	OM066304	atpI	0.00356117	0.0113176	0.314658	ATPI	ATP synthase	Strong Purifying Selection	Not Significant
OM066345	atpE	MW794128	atpE	0.00330559	0.0105101	0.314515	ATPE	ATP synthase	Strong Purifying Selection	Not Significant
OM066341	atpI	MW794129	atpI	0.00356065	0.0113229	0.314465	ATPI	ATP synthase	Strong Purifying Selection	Not Significant
MN315108	atpI	OR698945	atpI	0.00356065	0.0113229	0.314465	ATPI	ATP synthase	Strong Purifying Selection	Not Significant
MN315108	atpI	OM066304	atpI	0.00356065	0.0113229	0.314465	ATPI	ATP synthase	Strong Purifying Selection	Not Significant
Seq3	atpI	MW794134	atpI	0.00356065	0.0113229	0.314465	ATPI	ATP synthase	Strong Purifying Selection	Not Significant
OM066335	atpI	MW794129	atpI	0.00356065	0.0113229	0.314465	ATPI	ATP synthase	Strong Purifying Selection	Not Significant
MW794131	atpI	MN535014	atpI	0.0053506	0.0170159	0.314446	ATPI	ATP synthase	Strong Purifying Selection	Not Significant
OM066327	atpI	OM066338	atpI	0.0053506	0.0170159	0.314446	ATPI	ATP synthase	Strong Purifying Selection	Not Significant
MW924111	atpE	OR698927	atpE	0.00330469	0.0105192	0.314158	ATPE	ATP synthase	Strong Purifying Selection	Not Significant
OR698945	atpI	MW794129	atpI	0.00355956	0.0113339	0.314064	ATPI	ATP synthase	Strong Purifying Selection	Not Significant
OM066304	atpI	MW794129	atpI	0.00355956	0.0113339	0.314064	ATPI	ATP synthase	Strong Purifying Selection	Not Significant
OM066342	atpI	MN535014	atpI	0.00534812	0.0170411	0.313836	ATPI	ATP synthase	Strong Purifying Selection	Not Significant
OL875133	atpI	MN535014	atpI	0.00534812	0.0170411	0.313836	ATPI	ATP synthase	Strong Purifying Selection	Not Significant
OL875146	atpI	MN535014	atpI	0.00534812	0.0170411	0.313836	ATPI	ATP synthase	Strong Purifying Selection	Not Significant
MN315107	atpI	MN535014	atpI	0.00534812	0.0170411	0.313836	ATPI	ATP synthase	Strong Purifying Selection	Not Significant
OR698930	atpI	OR698941	atpI	0.00355874	0.0113422	0.31376	ATPI	ATP synthase	Strong Purifying Selection	Not Significant
OM066280	atpI	OR698941	atpI	0.00355874	0.0113422	0.31376	ATPI	ATP synthase	Strong Purifying Selection	Not Significant
OR698941	atpI	OR698938	atpI	0.00355874	0.0113422	0.31376	ATPI	ATP synthase	Strong Purifying Selection	Not Significant
MW794134	atpI	OM066338	atpI	0.00534733	0.0170491	0.313643	ATPI	ATP synthase	Strong Purifying Selection	Not Significant
OM066345	atpI	MW794128	atpI	0.00714265	0.0227748	0.31362	ATPI	ATP synthase	Strong Purifying Selection	Not Significant
OR698927	atpE	OR698938	atpE	0.00662776	0.0211497	0.313374	ATPE	ATP synthase	Strong Purifying Selection	Not Significant
KM032625	atpE	MW794128	atpE	0.00330185	0.010548	0.31303	ATPE	ATP synthase	Strong Purifying Selection	Not Significant
OM066347	atpE	MW794128	atpE	0.00330185	0.010548	0.31303	ATPE	ATP synthase	Strong Purifying Selection	Not Significant
MW528213	atpI	MN535014	atpI	0.00534244	0.017099	0.312441	ATPI	ATP synthase	Strong Purifying Selection	Not Significant
MF983795	atpI	MN535014	atpI	0.00534244	0.017099	0.312441	ATPI	ATP synthase	Strong Purifying Selection	Not Significant
MW924111	atpI	OR698932	atpI	0.00713444	0.0228587	0.312111	ATPI	ATP synthase	Strong Purifying Selection	Not Significant
MW924111	atpI	MN602053	atpI	0.00713444	0.0228587	0.312111	ATPI	ATP synthase	Strong Purifying Selection	Not Significant
MW924111	atpI	MW489465	atpI	0.00713444	0.0228587	0.312111	ATPI	ATP synthase	Strong Purifying Selection	Not Significant
OM066345	atpI	OR698932	atpI	0.00893418	0.0286276	0.312083	ATPI	ATP synthase	Strong Purifying Selection	Not Significant
OM066345	atpI	MN602053	atpI	0.00893418	0.0286276	0.312083	ATPI	ATP synthase	Strong Purifying Selection	Not Significant
OM066345	atpI	MW489465	atpI	0.00893418	0.0286276	0.312083	ATPI	ATP synthase	Strong Purifying Selection	Not Significant
OR698932	atpI	MW794131	atpI	0.00893418	0.0286276	0.312083	ATPI	ATP synthase	Strong Purifying Selection	Not Significant
MN602053	atpI	MW794131	atpI	0.00893418	0.0286276	0.312083	ATPI	ATP synthase	Strong Purifying Selection	Not Significant
OR698941	atpI	OM066316	atpI	0.00893418	0.0286276	0.312083	ATPI	ATP synthase	Strong Purifying Selection	Not Significant
MW794131	atpI	MW489465	atpI	0.00893418	0.0286276	0.312083	ATPI	ATP synthase	Strong Purifying Selection	Not Significant
OM066342	atpI	OR698932	atpI	0.00893002	0.0286703	0.311472	ATPI	ATP synthase	Strong Purifying Selection	Not Significant
OM066342	atpI	MN602053	atpI	0.00893002	0.0286703	0.311472	ATPI	ATP synthase	Strong Purifying Selection	Not Significant
OM066342	atpI	MW489465	atpI	0.00893002	0.0286703	0.311472	ATPI	ATP synthase	Strong Purifying Selection	Not Significant
OL875133	atpI	OR698932	atpI	0.00893002	0.0286703	0.311472	ATPI	ATP synthase	Strong Purifying Selection	Not Significant
OL875133	atpI	MN602053	atpI	0.00893002	0.0286703	0.311472	ATPI	ATP synthase	Strong Purifying Selection	Not Significant
OL875133	atpI	MW489465	atpI	0.00893002	0.0286703	0.311472	ATPI	ATP synthase	Strong Purifying Selection	Not Significant
OR698932	atpI	OL875146	atpI	0.00893002	0.0286703	0.311472	ATPI	ATP synthase	Strong Purifying Selection	Not Significant
OR698932	atpI	MN315107	atpI	0.00893002	0.0286703	0.311472	ATPI	ATP synthase	Strong Purifying Selection	Not Significant
OL875146	atpI	MN602053	atpI	0.00893002	0.0286703	0.311472	ATPI	ATP synthase	Strong Purifying Selection	Not Significant
OL875146	atpI	MW489465	atpI	0.00893002	0.0286703	0.311472	ATPI	ATP synthase	Strong Purifying Selection	Not Significant
MN602053	atpI	MN315107	atpI	0.00893002	0.0286703	0.311472	ATPI	ATP synthase	Strong Purifying Selection	Not Significant
OR698941	atpI	KJ524105	atpI	0.00893002	0.0286703	0.311472	ATPI	ATP synthase	Strong Purifying Selection	Not Significant
MW489465	atpI	MN315107	atpI	0.00893002	0.0286703	0.311472	ATPI	ATP synthase	Strong Purifying Selection	Not Significant
OM066280	atpE	MW794127	atpE	0.00995944	0.0319968	0.311264	ATPE	ATP synthase	Strong Purifying Selection	Not Significant
OR698930	atpE	MW794127	atpE	0.013324	0.0428157	0.311195	ATPE	ATP synthase	Strong Purifying Selection	Not Significant
OR698941	atpI	MW794129	atpI	0.00892598	0.0287121	0.310879	ATPI	ATP synthase	Strong Purifying Selection	Not Significant
MW924111	atpI	OM066345	atpI	0.0125408	0.0403614	0.310712	ATPI	ATP synthase	Strong Purifying Selection	Not Significant
OM066345	atpE	OR698945	atpE	0.00995514	0.0320412	0.310698	ATPE	ATP synthase	Strong Purifying Selection	Not Significant
OM066345	atpE	OM066304	atpE	0.00995514	0.0320412	0.310698	ATPE	ATP synthase	Strong Purifying Selection	Not Significant
OM066345	atpE	MN535014	atpE	0.00995514	0.0320412	0.310698	ATPE	ATP synthase	Strong Purifying Selection	Not Significant
OR698932	atpE	OR698945	atpE	0.00995378	0.0320553	0.31052	ATPE	ATP synthase	Strong Purifying Selection	Not Significant
OR698932	atpE	OM066304	atpE	0.00995378	0.0320553	0.31052	ATPE	ATP synthase	Strong Purifying Selection	Not Significant
OR698932	atpE	MN535014	atpE	0.00995378	0.0320553	0.31052	ATPE	ATP synthase	Strong Purifying Selection	Not Significant
OR698926	atpE	OR698945	atpE	0.00995378	0.0320553	0.31052	ATPE	ATP synthase	Strong Purifying Selection	Not Significant
OR698926	atpE	OM066304	atpE	0.00995378	0.0320553	0.31052	ATPE	ATP synthase	Strong Purifying Selection	Not Significant
OR698926	atpE	MN535014	atpE	0.00995378	0.0320553	0.31052	ATPE	ATP synthase	Strong Purifying Selection	Not Significant
MN602053	atpE	OR698945	atpE	0.00995378	0.0320553	0.31052	ATPE	ATP synthase	Strong Purifying Selection	Not Significant
MN602053	atpE	OM066304	atpE	0.00995378	0.0320553	0.31052	ATPE	ATP synthase	Strong Purifying Selection	Not Significant
MN602053	atpE	MN535014	atpE	0.00995378	0.0320553	0.31052	ATPE	ATP synthase	Strong Purifying Selection	Not Significant
OR698941	atpE	OR698945	atpE	0.00995378	0.0320553	0.31052	ATPE	ATP synthase	Strong Purifying Selection	Not Significant
OR698941	atpE	OM066304	atpE	0.00995378	0.0320553	0.31052	ATPE	ATP synthase	Strong Purifying Selection	Not Significant
OR698941	atpE	MN535014	atpE	0.00995378	0.0320553	0.31052	ATPE	ATP synthase	Strong Purifying Selection	Not Significant
OR698945	atpE	MW489465	atpE	0.00995378	0.0320553	0.31052	ATPE	ATP synthase	Strong Purifying Selection	Not Significant
OM066304	atpE	MW489465	atpE	0.00995378	0.0320553	0.31052	ATPE	ATP synthase	Strong Purifying Selection	Not Significant
MW489465	atpE	MN535014	atpE	0.00995378	0.0320553	0.31052	ATPE	ATP synthase	Strong Purifying Selection	Not Significant
OR698930	atpE	OR698945	atpE	0.0133164	0.0428942	0.310448	ATPE	ATP synthase	Strong Purifying Selection	Not Significant
OR698930	atpE	OM066304	atpE	0.0133164	0.0428942	0.310448	ATPE	ATP synthase	Strong Purifying Selection	Not Significant
OR698930	atpE	MN535014	atpE	0.0133164	0.0428942	0.310448	ATPE	ATP synthase	Strong Purifying Selection	Not Significant
MW528213	atpI	OR698932	atpI	0.00892052	0.0287687	0.310077	ATPI	ATP synthase	Strong Purifying Selection	Not Significant
MW528213	atpI	MN602053	atpI	0.00892052	0.0287687	0.310077	ATPI	ATP synthase	Strong Purifying Selection	Not Significant
MW528213	atpI	MW489465	atpI	0.00892052	0.0287687	0.310077	ATPI	ATP synthase	Strong Purifying Selection	Not Significant
OR698932	atpI	MF983795	atpI	0.00892052	0.0287687	0.310077	ATPI	ATP synthase	Strong Purifying Selection	Not Significant
MN602053	atpI	MF983795	atpI	0.00892052	0.0287687	0.310077	ATPI	ATP synthase	Strong Purifying Selection	Not Significant
MF983795	atpI	MW489465	atpI	0.00892052	0.0287687	0.310077	ATPI	ATP synthase	Strong Purifying Selection	Not Significant
OR698927	atpE	MW794128	atpE	0.00994814	0.0321139	0.309776	ATPE	ATP synthase	Strong Purifying Selection	Not Significant
KM032625	atpE	OR698945	atpE	0.00994385	0.0321588	0.309211	ATPE	ATP synthase	Strong Purifying Selection	Not Significant
KM032625	atpE	OM066304	atpE	0.00994385	0.0321588	0.309211	ATPE	ATP synthase	Strong Purifying Selection	Not Significant
KM032625	atpE	MN535014	atpE	0.00994385	0.0321588	0.309211	ATPE	ATP synthase	Strong Purifying Selection	Not Significant
OM066347	atpE	OR698945	atpE	0.00994385	0.0321588	0.309211	ATPE	ATP synthase	Strong Purifying Selection	Not Significant
OM066347	atpE	OM066304	atpE	0.00994385	0.0321588	0.309211	ATPE	ATP synthase	Strong Purifying Selection	Not Significant
OM066347	atpE	MN535014	atpE	0.00994385	0.0321588	0.309211	ATPE	ATP synthase	Strong Purifying Selection	Not Significant
MW924111	atpE	OR698945	atpE	0.0133013	0.0430522	0.308957	ATPE	ATP synthase	Strong Purifying Selection	Not Significant
MW924111	atpE	OM066304	atpE	0.0133013	0.0430522	0.308957	ATPE	ATP synthase	Strong Purifying Selection	Not Significant
MW924111	atpE	MN535014	atpE	0.0133013	0.0430522	0.308957	ATPE	ATP synthase	Strong Purifying Selection	Not Significant
OM066341	atpE	OR698938	atpE	0.0166756	0.0540883	0.308303	ATPE	ATP synthase	Strong Purifying Selection	Not Significant
OM066342	atpE	OR698938	atpE	0.0166756	0.0540883	0.308303	ATPE	ATP synthase	Strong Purifying Selection	Not Significant
OL875133	atpE	OR698938	atpE	0.0166756	0.0540883	0.308303	ATPE	ATP synthase	Strong Purifying Selection	Not Significant
MN153814	atpE	OR698938	atpE	0.0166756	0.0540883	0.308303	ATPE	ATP synthase	Strong Purifying Selection	Not Significant
MN153815	atpE	OR698938	atpE	0.0166756	0.0540883	0.308303	ATPE	ATP synthase	Strong Purifying Selection	Not Significant
OL875146	atpE	OR698938	atpE	0.0166756	0.0540883	0.308303	ATPE	ATP synthase	Strong Purifying Selection	Not Significant
MN315108	atpE	OR698938	atpE	0.0166756	0.0540883	0.308303	ATPE	ATP synthase	Strong Purifying Selection	Not Significant
MW794131	atpE	OR698938	atpE	0.0166756	0.0540883	0.308303	ATPE	ATP synthase	Strong Purifying Selection	Not Significant
OM066336	atpE	OR698938	atpE	0.0166756	0.0540883	0.308303	ATPE	ATP synthase	Strong Purifying Selection	Not Significant
OK055712	atpE	OR698938	atpE	0.0166756	0.0540883	0.308303	ATPE	ATP synthase	Strong Purifying Selection	Not Significant
OM066335	atpE	OR698938	atpE	0.0166756	0.0540883	0.308303	ATPE	ATP synthase	Strong Purifying Selection	Not Significant
KJ524105	atpE	OR698938	atpE	0.0166756	0.0540883	0.308303	ATPE	ATP synthase	Strong Purifying Selection	Not Significant
OM066324	atpE	OR698938	atpE	0.0166756	0.0540883	0.308303	ATPE	ATP synthase	Strong Purifying Selection	Not Significant
MW284890	atpE	OR698938	atpE	0.0166756	0.0540883	0.308303	ATPE	ATP synthase	Strong Purifying Selection	Not Significant
MW794134	atpE	OR698938	atpE	0.0166756	0.0540883	0.308303	ATPE	ATP synthase	Strong Purifying Selection	Not Significant
OM066327	atpE	OR698938	atpE	0.0166756	0.0540883	0.308303	ATPE	ATP synthase	Strong Purifying Selection	Not Significant
OM066316	atpE	OR698938	atpE	0.0166756	0.0540883	0.308303	ATPE	ATP synthase	Strong Purifying Selection	Not Significant
MZ751073	atpE	OR698938	atpE	0.0166756	0.0540883	0.308303	ATPE	ATP synthase	Strong Purifying Selection	Not Significant
MN315107	atpE	OR698938	atpE	0.0166756	0.0540883	0.308303	ATPE	ATP synthase	Strong Purifying Selection	Not Significant
OM066339	atpE	OR698938	atpE	0.0166756	0.0540883	0.308303	ATPE	ATP synthase	Strong Purifying Selection	Not Significant
MW794129	atpE	OR698938	atpE	0.0166756	0.0540883	0.308303	ATPE	ATP synthase	Strong Purifying Selection	Not Significant
MN535015	atpE	OR698938	atpE	0.0166756	0.0540883	0.308303	ATPE	ATP synthase	Strong Purifying Selection	Not Significant
OM066287	atpE	MW794128	atpE	0.0132729	0.0433525	0.306162	ATPE	ATP synthase	Strong Purifying Selection	Not Significant
KM032625	atpA	OM066338	atpA	0.0122751	0.0409553	0.29972	ATPA	ATP synthase	Strong Purifying Selection	Not Significant
OM066347	atpA	OM066338	atpA	0.0122751	0.0409553	0.29972	ATPA	ATP synthase	Strong Purifying Selection	Not Significant
OM066324	atpA	OR698945	atpA	0.00788869	0.0272177	0.289837	ATPA	ATP synthase	Strong Purifying Selection	Not Significant
OR698945	atpA	MW284890	atpA	0.00788869	0.0272177	0.289837	ATPA	ATP synthase	Strong Purifying Selection	Not Significant
OR698945	atpA	OM066339	atpA	0.00788691	0.0272368	0.289568	ATPA	ATP synthase	Strong Purifying Selection	Not Significant
OR698945	atpA	MW794134	atpA	0.00788511	0.0272561	0.289297	ATPA	ATP synthase	Strong Purifying Selection	Not Significant
MN535014	atpA	MN535015	atpA	0.00700568	0.0244768	0.286217	ATPA	ATP synthase	Strong Purifying Selection	Not Significant
MZ751073	atpA	OM066304	atpA	0.00700356	0.0244998	0.285861	ATPA	ATP synthase	Strong Purifying Selection	Not Significant
MN153814	atpA	MN535014	atpA	0.00612823	0.021697	0.282446	ATPA	ATP synthase	Strong Purifying Selection	Not Significant
MN315108	atpA	MN535014	atpA	0.00612823	0.021697	0.282446	ATPA	ATP synthase	Strong Purifying Selection	Not Significant
Seq3	atpA	OM066324	atpA	0.00612823	0.021697	0.282446	ATPA	ATP synthase	Strong Purifying Selection	Not Significant
Seq3	atpA	MW284890	atpA	0.00612823	0.021697	0.282446	ATPA	ATP synthase	Strong Purifying Selection	Not Significant
OK055712	atpA	MN535014	atpA	0.00612823	0.021697	0.282446	ATPA	ATP synthase	Strong Purifying Selection	Not Significant
MW794129	atpA	MN535014	atpA	0.00612823	0.021697	0.282446	ATPA	ATP synthase	Strong Purifying Selection	Not Significant
Seq3	atpA	OM066339	atpA	0.00612685	0.0217122	0.282185	ATPA	ATP synthase	Strong Purifying Selection	Not Significant
OM066336	atpA	MN535014	atpA	0.00612638	0.0217174	0.282096	ATPA	ATP synthase	Strong Purifying Selection	Not Significant
Seq3	atpA	MW794134	atpA	0.00612545	0.0217276	0.281921	ATPA	ATP synthase	Strong Purifying Selection	Not Significant
OM066345	atpA	OM066338	atpA	0.0132272	0.0469988	0.281436	ATPA	ATP synthase	Strong Purifying Selection	Not Significant
OM066327	atpA	OM066338	atpA	0.00563749	0.0202309	0.278657	ATPA	ATP synthase	Strong Purifying Selection	Not Significant
OM066316	atpA	OM066338	atpA	0.00563749	0.0202309	0.278657	ATPA	ATP synthase	Strong Purifying Selection	Not Significant
OM066338	atpA	MW794128	atpA	0.0122631	0.0441019	0.278063	ATPA	ATP synthase	Strong Purifying Selection	Not Significant
OM066346	atpA	OM066338	atpA	0.0113223	0.0409708	0.27635	ATPA	ATP synthase	Strong Purifying Selection	Not Significant
MW794134	atpF	OM066316	atpF	0.00292773	0.0107408	0.272579	ATPF	ATP synthase	Strong Purifying Selection	Not Significant
OM066339	atpB	MN535014	atpB	0.00443518	0.0162911	0.272246	ATPB	ATP synthase	Strong Purifying Selection	Not Significant
OM066341	atpB	OM066338	atpB	0.00443383	0.0163063	0.271909	ATPB	ATP synthase	Strong Purifying Selection	Not Significant
OM066335	atpB	OM066338	atpB	0.00443383	0.0163063	0.271909	ATPB	ATP synthase	Strong Purifying Selection	Not Significant
OM066327	atpB	OM066338	atpB	0.00443383	0.0163063	0.271909	ATPB	ATP synthase	Strong Purifying Selection	Not Significant
MW794131	atpI	MW794127	atpI	0.0125503	0.0461951	0.271681	ATPI	ATP synthase	Strong Purifying Selection	Not Significant
MW924111	atpI	MW794131	atpI	0.0125408	0.0463088	0.270808	ATPI	ATP synthase	Strong Purifying Selection	Not Significant
MW528213	atpI	MW794127	atpI	0.0125311	0.0464249	0.269922	ATPI	ATP synthase	Strong Purifying Selection	Not Significant
MW794127	atpI	MF983795	atpI	0.0125311	0.0464249	0.269922	ATPI	ATP synthase	Strong Purifying Selection	Not Significant
MW528213	atpI	MW924111	atpI	0.0125216	0.0465396	0.269052	ATPI	ATP synthase	Strong Purifying Selection	Not Significant
MW924111	atpI	MF983795	atpI	0.0125216	0.0465396	0.269052	ATPI	ATP synthase	Strong Purifying Selection	Not Significant
KM032625	atpI	MW794131	atpI	0.0107429	0.0402818	0.266694	ATPI	ATP synthase	Strong Purifying Selection	Not Significant
OM066346	atpI	MW794131	atpI	0.0107429	0.0402818	0.266694	ATPI	ATP synthase	Strong Purifying Selection	Not Significant
OM066347	atpI	MW794131	atpI	0.0107429	0.0402818	0.266694	ATPI	ATP synthase	Strong Purifying Selection	Not Significant
KM032625	atpI	OM066342	atpI	0.0107379	0.0403422	0.266171	ATPI	ATP synthase	Strong Purifying Selection	Not Significant
KM032625	atpI	OL875133	atpI	0.0107379	0.0403422	0.266171	ATPI	ATP synthase	Strong Purifying Selection	Not Significant
KM032625	atpI	OL875146	atpI	0.0107379	0.0403422	0.266171	ATPI	ATP synthase	Strong Purifying Selection	Not Significant
KM032625	atpI	MN315107	atpI	0.0107379	0.0403422	0.266171	ATPI	ATP synthase	Strong Purifying Selection	Not Significant
OM066342	atpI	OM066346	atpI	0.0107379	0.0403422	0.266171	ATPI	ATP synthase	Strong Purifying Selection	Not Significant
OM066342	atpI	OM066347	atpI	0.0107379	0.0403422	0.266171	ATPI	ATP synthase	Strong Purifying Selection	Not Significant
OL875133	atpI	OM066346	atpI	0.0107379	0.0403422	0.266171	ATPI	ATP synthase	Strong Purifying Selection	Not Significant
OL875133	atpI	OM066347	atpI	0.0107379	0.0403422	0.266171	ATPI	ATP synthase	Strong Purifying Selection	Not Significant
OM066346	atpI	OL875146	atpI	0.0107379	0.0403422	0.266171	ATPI	ATP synthase	Strong Purifying Selection	Not Significant
OM066346	atpI	MN315107	atpI	0.0107379	0.0403422	0.266171	ATPI	ATP synthase	Strong Purifying Selection	Not Significant
OM066347	atpI	OL875146	atpI	0.0107379	0.0403422	0.266171	ATPI	ATP synthase	Strong Purifying Selection	Not Significant
OM066347	atpI	MN315107	atpI	0.0107379	0.0403422	0.266171	ATPI	ATP synthase	Strong Purifying Selection	Not Significant
KM032625	atpA	MN535014	atpA	0.0132518	0.0498729	0.265712	ATPA	ATP synthase	Strong Purifying Selection	Not Significant
OM066347	atpA	MN535014	atpA	0.0132518	0.0498729	0.265712	ATPA	ATP synthase	Strong Purifying Selection	Not Significant
KM032625	atpI	MW528213	atpI	0.0107265	0.0404814	0.264973	ATPI	ATP synthase	Strong Purifying Selection	Not Significant
KM032625	atpI	MF983795	atpI	0.0107265	0.0404814	0.264973	ATPI	ATP synthase	Strong Purifying Selection	Not Significant
MW528213	atpI	OM066346	atpI	0.0107265	0.0404814	0.264973	ATPI	ATP synthase	Strong Purifying Selection	Not Significant
MW528213	atpI	OM066347	atpI	0.0107265	0.0404814	0.264973	ATPI	ATP synthase	Strong Purifying Selection	Not Significant
OM066346	atpI	MF983795	atpI	0.0107265	0.0404814	0.264973	ATPI	ATP synthase	Strong Purifying Selection	Not Significant
OM066347	atpI	MF983795	atpI	0.0107265	0.0404814	0.264973	ATPI	ATP synthase	Strong Purifying Selection	Not Significant
MW794128	atpA	MN535014	atpA	0.0132397	0.0500165	0.264706	ATPA	ATP synthase	Strong Purifying Selection	Not Significant
OR698945	atpA	MN535015	atpA	0.00788511	0.030037	0.262513	ATPA	ATP synthase	Strong Purifying Selection	Not Significant
MZ751073	atpB	MN535014	atpB	0.00354496	0.0135639	0.261354	ATPB	ATP synthase	Strong Purifying Selection	Not Significant
MN535014	atpB	MN535015	atpB	0.00354496	0.0135639	0.261354	ATPB	ATP synthase	Strong Purifying Selection	Not Significant
MN153815	atpB	MN535014	atpB	0.00354389	0.0135765	0.261031	ATPB	ATP synthase	Strong Purifying Selection	Not Significant
OM066336	atpB	OM066304	atpB	0.00354335	0.0135828	0.260869	ATPB	ATP synthase	Strong Purifying Selection	Not Significant
OM066316	atpB	OM066304	atpB	0.00354335	0.0135828	0.260869	ATPB	ATP synthase	Strong Purifying Selection	Not Significant
MW794132	atpB	OM066304	atpB	0.00354253	0.0135924	0.260626	ATPB	ATP synthase	Strong Purifying Selection	Not Significant
OM066346	atpA	OM066345	atpA	0.003511	0.0135241	0.25961	ATPA	ATP synthase	Strong Purifying Selection	Not Significant
OR698941	atpI	MW794127	atpI	0.00893549	0.0344703	0.259223	ATPI	ATP synthase	Strong Purifying Selection	Not Significant
OR698941	atpI	OM066327	atpI	0.00893418	0.0344866	0.259062	ATPI	ATP synthase	Strong Purifying Selection	Not Significant
Seq3	atpA	OM066304	atpA	0.00349373	0.0135106	0.258593	ATPA	ATP synthase	Strong Purifying Selection	Not Significant
OR698941	atpI	MW794134	atpI	0.00892871	0.0345547	0.258394	ATPI	ATP synthase	Strong Purifying Selection	Not Significant
OL875146	atpA	MW794131	atpA	0.0034915	0.0135374	0.257915	ATPA	ATP synthase	Strong Purifying Selection	Not Significant
MN153814	atpA	OR698945	atpA	0.007007	0.0272305	0.257322	ATPA	ATP synthase	Strong Purifying Selection	Not Significant
MN315108	atpA	OR698945	atpA	0.007007	0.0272305	0.257322	ATPA	ATP synthase	Strong Purifying Selection	Not Significant
OK055712	atpA	OR698945	atpA	0.007007	0.0272305	0.257322	ATPA	ATP synthase	Strong Purifying Selection	Not Significant
OR698945	atpA	MW794129	atpA	0.007007	0.0272305	0.257322	ATPA	ATP synthase	Strong Purifying Selection	Not Significant
OM066336	atpA	OR698945	atpA	0.00700488	0.0272561	0.257002	ATPA	ATP synthase	Strong Purifying Selection	Not Significant
MW794132	atpE	OR698938	atpE	0.0166779	0.0653611	0.255165	ATPE	ATP synthase	Strong Purifying Selection	Not Significant
MW528213	atpE	OR698938	atpE	0.0166733	0.0654197	0.254867	ATPE	ATP synthase	Strong Purifying Selection	Not Significant
MF983795	atpE	OR698938	atpE	0.0166733	0.0654197	0.254867	ATPE	ATP synthase	Strong Purifying Selection	Not Significant
OM066345	atpA	MN535014	atpA	0.0141431	0.0556313	0.25423	ATPA	ATP synthase	Strong Purifying Selection	Not Significant
KM032625	atpA	OR698945	atpA	0.014142	0.0556449	0.254148	ATPA	ATP synthase	Strong Purifying Selection	Not Significant
OM066347	atpA	OR698945	atpA	0.014142	0.0556449	0.254148	ATPA	ATP synthase	Strong Purifying Selection	Not Significant
OR698945	atpA	MW794128	atpA	0.0141291	0.0558058	0.253183	ATPA	ATP synthase	Strong Purifying Selection	Not Significant
OM066327	atpA	MN535014	atpA	0.00612638	0.0244768	0.250293	ATPA	ATP synthase	Strong Purifying Selection	Not Significant
OM066345	atpA	MW794128	atpA	0.00615017	0.0245824	0.250186	ATPA	ATP synthase	Strong Purifying Selection	Not Significant
Seq3	atpA	MN535015	atpA	0.00612545	0.0244883	0.250138	ATPA	ATP synthase	Strong Purifying Selection	Not Significant
OM066324	atpA	OM066304	atpA	0.00612545	0.0244883	0.250138	ATPA	ATP synthase	Strong Purifying Selection	Not Significant
MW284890	atpA	OM066304	atpA	0.00612545	0.0244883	0.250138	ATPA	ATP synthase	Strong Purifying Selection	Not Significant
OM066304	atpA	OM066339	atpA	0.00612407	0.0245055	0.249906	ATPA	ATP synthase	Strong Purifying Selection	Not Significant
MW794134	atpA	OM066304	atpA	0.00612268	0.0245229	0.249672	ATPA	ATP synthase	Strong Purifying Selection	Not Significant
OR698930	atpI	OM066345	atpI	0.00714046	0.0286063	0.249612	ATPI	ATP synthase	Strong Purifying Selection	Not Significant
OM066345	atpI	OM066280	atpI	0.00714046	0.0286063	0.249612	ATPI	ATP synthase	Strong Purifying Selection	Not Significant
OM066345	atpI	OR698938	atpI	0.00714046	0.0286063	0.249612	ATPI	ATP synthase	Strong Purifying Selection	Not Significant
KM032625	atpI	OR698941	atpI	0.00713881	0.0286276	0.249368	ATPI	ATP synthase	Strong Purifying Selection	Not Significant
OM066346	atpI	OR698941	atpI	0.00713881	0.0286276	0.249368	ATPI	ATP synthase	Strong Purifying Selection	Not Significant
OM066347	atpI	OR698941	atpI	0.00713881	0.0286276	0.249368	ATPI	ATP synthase	Strong Purifying Selection	Not Significant
OR698932	atpI	OM066316	atpI	0.00713881	0.0286276	0.249368	ATPI	ATP synthase	Strong Purifying Selection	Not Significant
MN602053	atpI	OM066316	atpI	0.00713881	0.0286276	0.249368	ATPI	ATP synthase	Strong Purifying Selection	Not Significant
OM066316	atpI	MW489465	atpI	0.00713881	0.0286276	0.249368	ATPI	ATP synthase	Strong Purifying Selection	Not Significant
MN153814	atpI	OR698941	atpI	0.00713662	0.0286557	0.249047	ATPI	ATP synthase	Strong Purifying Selection	Not Significant
MN153815	atpI	OR698941	atpI	0.00713662	0.0286557	0.249047	ATPI	ATP synthase	Strong Purifying Selection	Not Significant
OR698941	atpI	OM066336	atpI	0.00713662	0.0286557	0.249047	ATPI	ATP synthase	Strong Purifying Selection	Not Significant
OR698941	atpI	OK055712	atpI	0.00713662	0.0286557	0.249047	ATPI	ATP synthase	Strong Purifying Selection	Not Significant
OR698941	atpI	MW794132	atpI	0.00713662	0.0286557	0.249047	ATPI	ATP synthase	Strong Purifying Selection	Not Significant
OR698941	atpI	OM066324	atpI	0.00713662	0.0286557	0.249047	ATPI	ATP synthase	Strong Purifying Selection	Not Significant
OR698941	atpI	MW284890	atpI	0.00713662	0.0286557	0.249047	ATPI	ATP synthase	Strong Purifying Selection	Not Significant
OR698941	atpI	OM066338	atpI	0.00713662	0.0286557	0.249047	ATPI	ATP synthase	Strong Purifying Selection	Not Significant
OR698941	atpI	OM066339	atpI	0.00713662	0.0286557	0.249047	ATPI	ATP synthase	Strong Purifying Selection	Not Significant
OR698932	atpI	KJ524105	atpI	0.00713549	0.0286703	0.248881	ATPI	ATP synthase	Strong Purifying Selection	Not Significant
MN602053	atpI	KJ524105	atpI	0.00713549	0.0286703	0.248881	ATPI	ATP synthase	Strong Purifying Selection	Not Significant
KJ524105	atpI	MW489465	atpI	0.00713549	0.0286703	0.248881	ATPI	ATP synthase	Strong Purifying Selection	Not Significant
OR698932	atpI	MW794129	atpI	0.00713226	0.0287121	0.248406	ATPI	ATP synthase	Strong Purifying Selection	Not Significant
MN602053	atpI	MW794129	atpI	0.00713226	0.0287121	0.248406	ATPI	ATP synthase	Strong Purifying Selection	Not Significant
MW489465	atpI	MW794129	atpI	0.00713226	0.0287121	0.248406	ATPI	ATP synthase	Strong Purifying Selection	Not Significant
OM066346	atpA	MN535014	atpA	0.0123596	0.0498909	0.247733	ATPA	ATP synthase	Strong Purifying Selection	Not Significant
OR698930	atpE	OM066338	atpE	0.013324	0.0539127	0.24714	ATPE	ATP synthase	Strong Purifying Selection	Not Significant
OR698930	atpE	Seq3	atpE	0.0133089	0.0541124	0.245948	ATPE	ATP synthase	Strong Purifying Selection	Not Significant
MW924111	atpE	OM066338	atpE	0.0133089	0.0541124	0.245948	ATPE	ATP synthase	Strong Purifying Selection	Not Significant
MW794134	atpB	OM066339	atpB	0.00265836	0.0108163	0.245774	ATPB	ATP synthase	Strong Purifying Selection	Not Significant
OM066341	atpB	Seq3	atpB	0.00265756	0.0108264	0.245471	ATPB	ATP synthase	Strong Purifying Selection	Not Significant
Seq3	atpB	OM066335	atpB	0.00265756	0.0108264	0.245471	ATPB	ATP synthase	Strong Purifying Selection	Not Significant
Seq3	atpB	OM066327	atpB	0.00265756	0.0108264	0.245471	ATPB	ATP synthase	Strong Purifying Selection	Not Significant
OM066336	atpB	OR698945	atpB	0.00265715	0.0108314	0.24532	ATPB	ATP synthase	Strong Purifying Selection	Not Significant
OR698945	atpB	OM066316	atpB	0.00265715	0.0108314	0.24532	ATPB	ATP synthase	Strong Purifying Selection	Not Significant
MW794132	atpB	OR698945	atpB	0.00265654	0.010839	0.245092	ATPB	ATP synthase	Strong Purifying Selection	Not Significant
MW924111	atpE	Seq3	atpE	0.0132937	0.0543135	0.244759	ATPE	ATP synthase	Strong Purifying Selection	Not Significant
OM066345	atpA	OR698945	atpA	0.0150343	0.0614506	0.244656	ATPA	ATP synthase	Strong Purifying Selection	Not Significant
OR698927	atpE	Seq3	atpE	0.0132786	0.0545162	0.243572	ATPE	ATP synthase	Strong Purifying Selection	Not Significant
OM066341	atpA	OM066338	atpA	0.00563749	0.0231661	0.243351	ATPA	ATP synthase	Strong Purifying Selection	Not Significant
OM066335	atpA	OM066338	atpA	0.00563749	0.0231661	0.243351	ATPA	ATP synthase	Strong Purifying Selection	Not Significant
Seq3	atpA	MN535014	atpA	0.00262035	0.0107688	0.243328	ATPA	ATP synthase	Strong Purifying Selection	Not Significant
MW794127	atpE	OM066287	atpE	0.0132729	0.0545938	0.243121	ATPE	ATP synthase	Strong Purifying Selection	Not Significant
MW924111	atpB	OR698927	atpB	0.0053511	0.0220161	0.243054	ATPB	ATP synthase	Strong Purifying Selection	Not Significant
KJ524105	atpA	OM066316	atpA	0.00261917	0.0107839	0.242878	ATPA	ATP synthase	Strong Purifying Selection	Not Significant
MW528213	atpA	OM066342	atpA	0.00261907	0.0107851	0.242841	ATPA	ATP synthase	Strong Purifying Selection	Not Significant
MW528213	atpA	OL875133	atpA	0.00261907	0.0107851	0.242841	ATPA	ATP synthase	Strong Purifying Selection	Not Significant
MW528213	atpA	MN315107	atpA	0.00261907	0.0107851	0.242841	ATPA	ATP synthase	Strong Purifying Selection	Not Significant
OM066342	atpA	MN153815	atpA	0.00261907	0.0107851	0.242841	ATPA	ATP synthase	Strong Purifying Selection	Not Significant
OM066342	atpA	MF983795	atpA	0.00261907	0.0107851	0.242841	ATPA	ATP synthase	Strong Purifying Selection	Not Significant
OL875133	atpA	MN153815	atpA	0.00261907	0.0107851	0.242841	ATPA	ATP synthase	Strong Purifying Selection	Not Significant
OL875133	atpA	MF983795	atpA	0.00261907	0.0107851	0.242841	ATPA	ATP synthase	Strong Purifying Selection	Not Significant
MN153815	atpA	MN315107	atpA	0.00261907	0.0107851	0.242841	ATPA	ATP synthase	Strong Purifying Selection	Not Significant
MF983795	atpA	MN315107	atpA	0.00261907	0.0107851	0.242841	ATPA	ATP synthase	Strong Purifying Selection	Not Significant
OM066327	atpA	OM066316	atpA	0.00261897	0.0107863	0.242805	ATPA	ATP synthase	Strong Purifying Selection	Not Significant
KJ524105	atpA	MN535015	atpA	0.00261838	0.0107939	0.242579	ATPA	ATP synthase	Strong Purifying Selection	Not Significant
OM066341	atpA	OL875146	atpA	0.00261828	0.0107952	0.242542	ATPA	ATP synthase	Strong Purifying Selection	Not Significant
OM066342	atpA	OM066327	atpA	0.00261828	0.0107952	0.242542	ATPA	ATP synthase	Strong Purifying Selection	Not Significant
OL875133	atpA	OM066327	atpA	0.00261828	0.0107952	0.242542	ATPA	ATP synthase	Strong Purifying Selection	Not Significant
OL875146	atpA	OM066335	atpA	0.00261828	0.0107952	0.242542	ATPA	ATP synthase	Strong Purifying Selection	Not Significant
OM066327	atpA	MN315107	atpA	0.00261828	0.0107952	0.242542	ATPA	ATP synthase	Strong Purifying Selection	Not Significant
MW528213	atpA	MW794131	atpA	0.00261779	0.0108014	0.242356	ATPA	ATP synthase	Strong Purifying Selection	Not Significant
MN153815	atpA	MW794131	atpA	0.00261779	0.0108014	0.242356	ATPA	ATP synthase	Strong Purifying Selection	Not Significant
MW794131	atpA	MF983795	atpA	0.00261779	0.0108014	0.242356	ATPA	ATP synthase	Strong Purifying Selection	Not Significant
Seq3	atpE	OM066287	atpE	0.0132578	0.0547986	0.241937	ATPE	ATP synthase	Strong Purifying Selection	Not Significant
MN153814	atpA	Seq3	atpA	0.00524891	0.0217072	0.241805	ATPA	ATP synthase	Strong Purifying Selection	Not Significant
MN315108	atpA	Seq3	atpA	0.00524891	0.0217072	0.241805	ATPA	ATP synthase	Strong Purifying Selection	Not Significant
Seq3	atpA	OK055712	atpA	0.00524891	0.0217072	0.241805	ATPA	ATP synthase	Strong Purifying Selection	Not Significant
Seq3	atpA	MW794129	atpA	0.00524891	0.0217072	0.241805	ATPA	ATP synthase	Strong Purifying Selection	Not Significant
OL875146	atpA	MN535014	atpA	0.00524831	0.0217149	0.241692	ATPA	ATP synthase	Strong Purifying Selection	Not Significant
OM066345	atpI	KJ524105	atpI	0.0125426	0.0522787	0.239919	ATPI	ATP synthase	Strong Purifying Selection	Not Significant
OM066346	atpA	OR698945	atpA	0.0132488	0.055665	0.238009	ATPA	ATP synthase	Strong Purifying Selection	Not Significant
OM066341	atpI	OM066338	atpI	0.0053506	0.0227748	0.234935	ATPI	ATP synthase	Strong Purifying Selection	Not Significant
OM066335	atpI	OM066338	atpI	0.0053506	0.0227748	0.234935	ATPI	ATP synthase	Strong Purifying Selection	Not Significant
OR698941	atpI	Seq3	atpI	0.00534609	0.0228363	0.234105	ATPI	ATP synthase	Strong Purifying Selection	Not Significant
OR698930	atpI	MW924111	atpI	0.0053457	0.0228417	0.234033	ATPI	ATP synthase	Strong Purifying Selection	Not Significant
MW924111	atpI	OR698938	atpI	0.0053457	0.0228417	0.234033	ATPI	ATP synthase	Strong Purifying Selection	Not Significant
KM032625	atpA	OM066304	atpA	0.0123535	0.0528447	0.23377	ATPA	ATP synthase	Strong Purifying Selection	Not Significant
OM066347	atpA	OM066304	atpA	0.0123535	0.0528447	0.23377	ATPA	ATP synthase	Strong Purifying Selection	Not Significant
OR698945	atpA	OM066327	atpA	0.00700488	0.030037	0.233208	ATPA	ATP synthase	Strong Purifying Selection	Not Significant
OM066304	atpA	MW794128	atpA	0.0123422	0.0529975	0.232883	ATPA	ATP synthase	Strong Purifying Selection	Not Significant
MW794131	atpA	MN535014	atpA	0.0070025	0.0300689	0.232882	ATPA	ATP synthase	Strong Purifying Selection	Not Significant
MW794127	atpI	OM066316	atpI	0.0107445	0.0461951	0.23259	ATPI	ATP synthase	Strong Purifying Selection	Not Significant
OM066304	atpB	OM066339	atpB	0.00443315	0.0190678	0.232495	ATPB	ATP synthase	Strong Purifying Selection	Not Significant
MW528213	atpA	OM066338	atpA	0.00469496	0.0202309	0.232068	ATPA	ATP synthase	Strong Purifying Selection	Not Significant
MN153815	atpA	OM066338	atpA	0.00469496	0.0202309	0.232068	ATPA	ATP synthase	Strong Purifying Selection	Not Significant
MW794132	atpA	OM066338	atpA	0.00469496	0.0202309	0.232068	ATPA	ATP synthase	Strong Purifying Selection	Not Significant
MF983795	atpA	OM066338	atpA	0.00469496	0.0202309	0.232068	ATPA	ATP synthase	Strong Purifying Selection	Not Significant
MW924111	atpI	MW794127	atpI	0.0107379	0.0462867	0.231987	ATPI	ATP synthase	Strong Purifying Selection	Not Significant
OM066345	atpE	OM066338	atpE	0.00996079	0.0429541	0.231894	ATPE	ATP synthase	Strong Purifying Selection	Not Significant
OR698932	atpE	OM066338	atpE	0.00995944	0.0429731	0.23176	ATPE	ATP synthase	Strong Purifying Selection	Not Significant
OR698926	atpE	OM066338	atpE	0.00995944	0.0429731	0.23176	ATPE	ATP synthase	Strong Purifying Selection	Not Significant
MN602053	atpE	OM066338	atpE	0.00995944	0.0429731	0.23176	ATPE	ATP synthase	Strong Purifying Selection	Not Significant
OR698941	atpE	OM066338	atpE	0.00995944	0.0429731	0.23176	ATPE	ATP synthase	Strong Purifying Selection	Not Significant
OM066338	atpE	MW489465	atpE	0.00995944	0.0429731	0.23176	ATPE	ATP synthase	Strong Purifying Selection	Not Significant
MW794127	atpI	MW794129	atpI	0.0107346	0.0463327	0.231686	ATPI	ATP synthase	Strong Purifying Selection	Not Significant
OM066280	atpE	OR698945	atpE	0.00995378	0.0430522	0.231203	ATPE	ATP synthase	Strong Purifying Selection	Not Significant
OM066280	atpE	OM066304	atpE	0.00995378	0.0430522	0.231203	ATPE	ATP synthase	Strong Purifying Selection	Not Significant
OM066280	atpE	MN535014	atpE	0.00995378	0.0430522	0.231203	ATPE	ATP synthase	Strong Purifying Selection	Not Significant
MW924111	atpI	MW794129	atpI	0.0107265	0.046447	0.23094	ATPI	ATP synthase	Strong Purifying Selection	Not Significant
KM032625	atpE	OM066338	atpE	0.00994949	0.0431126	0.230779	ATPE	ATP synthase	Strong Purifying Selection	Not Significant
OM066347	atpE	OM066338	atpE	0.00994949	0.0431126	0.230779	ATPE	ATP synthase	Strong Purifying Selection	Not Significant
OM066345	atpE	Seq3	atpE	0.00994949	0.0431126	0.230779	ATPE	ATP synthase	Strong Purifying Selection	Not Significant
OR698932	atpE	Seq3	atpE	0.00994814	0.0431316	0.230646	ATPE	ATP synthase	Strong Purifying Selection	Not Significant
OR698926	atpE	Seq3	atpE	0.00994814	0.0431316	0.230646	ATPE	ATP synthase	Strong Purifying Selection	Not Significant
OR698927	atpE	MW794127	atpE	0.00994814	0.0431316	0.230646	ATPE	ATP synthase	Strong Purifying Selection	Not Significant
MN602053	atpE	Seq3	atpE	0.00994814	0.0431316	0.230646	ATPE	ATP synthase	Strong Purifying Selection	Not Significant
OR698941	atpE	Seq3	atpE	0.00994814	0.0431316	0.230646	ATPE	ATP synthase	Strong Purifying Selection	Not Significant
Seq3	atpE	MW489465	atpE	0.00994814	0.0431316	0.230646	ATPE	ATP synthase	Strong Purifying Selection	Not Significant
KM032625	atpE	Seq3	atpE	0.00993821	0.0432722	0.229667	ATPE	ATP synthase	Strong Purifying Selection	Not Significant
OM066347	atpE	Seq3	atpE	0.00993821	0.0432722	0.229667	ATPE	ATP synthase	Strong Purifying Selection	Not Significant
OM066345	atpA	OM066304	atpA	0.0132432	0.0586371	0.225851	ATPA	ATP synthase	Strong Purifying Selection	Not Significant
OM066341	atpA	MN535014	atpA	0.00612638	0.0272464	0.224851	ATPA	ATP synthase	Strong Purifying Selection	Not Significant
OM066335	atpA	MN535014	atpA	0.00612638	0.0272464	0.224851	ATPA	ATP synthase	Strong Purifying Selection	Not Significant
OL875146	atpA	OR698945	atpA	0.00612591	0.027253	0.22478	ATPA	ATP synthase	Strong Purifying Selection	Not Significant
OM066316	atpA	OM066304	atpA	0.00612453	0.0272721	0.224571	ATPA	ATP synthase	Strong Purifying Selection	Not Significant
OM066304	atpA	MN535015	atpA	0.00612268	0.0272978	0.224292	ATPA	ATP synthase	Strong Purifying Selection	Not Significant
KM032625	atpA	Seq3	atpA	0.0123592	0.0556514	0.222082	ATPA	ATP synthase	Strong Purifying Selection	Not Significant
OM066347	atpA	Seq3	atpA	0.0123592	0.0556514	0.222082	ATPA	ATP synthase	Strong Purifying Selection	Not Significant
KM032625	atpI	OM066316	atpI	0.00894173	0.0402818	0.221979	ATPI	ATP synthase	Strong Purifying Selection	Not Significant
OM066346	atpI	OM066316	atpI	0.00894173	0.0402818	0.221979	ATPI	ATP synthase	Strong Purifying Selection	Not Significant
OM066347	atpI	OM066316	atpI	0.00894173	0.0402818	0.221979	ATPI	ATP synthase	Strong Purifying Selection	Not Significant
KM032625	atpI	KJ524105	atpI	0.00893757	0.0403422	0.221544	ATPI	ATP synthase	Strong Purifying Selection	Not Significant
OM066346	atpI	KJ524105	atpI	0.00893757	0.0403422	0.221544	ATPI	ATP synthase	Strong Purifying Selection	Not Significant
OM066347	atpI	KJ524105	atpI	0.00893757	0.0403422	0.221544	ATPI	ATP synthase	Strong Purifying Selection	Not Significant
KM032625	atpI	MW924111	atpI	0.00893625	0.0403614	0.221406	ATPI	ATP synthase	Strong Purifying Selection	Not Significant
OM066346	atpI	MW924111	atpI	0.00893625	0.0403614	0.221406	ATPI	ATP synthase	Strong Purifying Selection	Not Significant
OM066347	atpI	MW924111	atpI	0.00893625	0.0403614	0.221406	ATPI	ATP synthase	Strong Purifying Selection	Not Significant
Seq3	atpA	MW794128	atpA	0.0123479	0.0558125	0.221238	ATPA	ATP synthase	Strong Purifying Selection	Not Significant
OM066341	atpI	OR698941	atpI	0.00893418	0.0403917	0.221188	ATPI	ATP synthase	Strong Purifying Selection	Not Significant
OM066345	atpI	OR698926	atpI	0.00893418	0.0403917	0.221188	ATPI	ATP synthase	Strong Purifying Selection	Not Significant
OR698926	atpI	MW794131	atpI	0.00893418	0.0403917	0.221188	ATPI	ATP synthase	Strong Purifying Selection	Not Significant
OR698941	atpI	OM066335	atpI	0.00893418	0.0403917	0.221188	ATPI	ATP synthase	Strong Purifying Selection	Not Significant
KM032625	atpI	MW794129	atpI	0.00893352	0.0404013	0.221119	ATPI	ATP synthase	Strong Purifying Selection	Not Significant
OM066346	atpI	MW794129	atpI	0.00893352	0.0404013	0.221119	ATPI	ATP synthase	Strong Purifying Selection	Not Significant
OM066347	atpI	MW794129	atpI	0.00893352	0.0404013	0.221119	ATPI	ATP synthase	Strong Purifying Selection	Not Significant
MW794131	atpA	OR698945	atpA	0.00788153	0.0356806	0.220891	ATPA	ATP synthase	Strong Purifying Selection	Not Significant
OM066342	atpI	OR698926	atpI	0.00893002	0.0404525	0.220753	ATPI	ATP synthase	Strong Purifying Selection	Not Significant
OL875133	atpI	OR698926	atpI	0.00893002	0.0404525	0.220753	ATPI	ATP synthase	Strong Purifying Selection	Not Significant
OR698926	atpI	OL875146	atpI	0.00893002	0.0404525	0.220753	ATPI	ATP synthase	Strong Purifying Selection	Not Significant
OR698926	atpI	MN315107	atpI	0.00893002	0.0404525	0.220753	ATPI	ATP synthase	Strong Purifying Selection	Not Significant
MW528213	atpI	OR698926	atpI	0.00892052	0.0405924	0.219758	ATPI	ATP synthase	Strong Purifying Selection	Not Significant
OR698926	atpI	MF983795	atpI	0.00892052	0.0405924	0.219758	ATPI	ATP synthase	Strong Purifying Selection	Not Significant
KM032625	atpA	MZ751073	atpA	0.014141	0.0643748	0.219666	ATPA	ATP synthase	Strong Purifying Selection	Not Significant
OM066347	atpA	MZ751073	atpA	0.014141	0.0643748	0.219666	ATPA	ATP synthase	Strong Purifying Selection	Not Significant
MW528213	atpB	OM066339	atpB	0.0017712	0.00809756	0.218732	ATPB	ATP synthase	Strong Purifying Selection	Not Significant
MF983795	atpB	OM066339	atpB	0.0017712	0.00809756	0.218732	ATPB	ATP synthase	Strong Purifying Selection	Not Significant
MW794131	atpB	OM066336	atpB	0.00177093	0.00810132	0.218597	ATPB	ATP synthase	Strong Purifying Selection	Not Significant
MW794131	atpB	OM066316	atpB	0.00177093	0.00810132	0.218597	ATPB	ATP synthase	Strong Purifying Selection	Not Significant
OM066336	atpB	MW284890	atpB	0.00177093	0.00810132	0.218597	ATPB	ATP synthase	Strong Purifying Selection	Not Significant
MW284890	atpB	OM066316	atpB	0.00177093	0.00810132	0.218597	ATPB	ATP synthase	Strong Purifying Selection	Not Significant
OM066341	atpB	OL875146	atpB	0.00177066	0.00810508	0.218463	ATPB	ATP synthase	Strong Purifying Selection	Not Significant
OM066341	atpB	OK055712	atpB	0.00177066	0.00810508	0.218463	ATPB	ATP synthase	Strong Purifying Selection	Not Significant
OM066341	atpB	OM066324	atpB	0.00177066	0.00810508	0.218463	ATPB	ATP synthase	Strong Purifying Selection	Not Significant
OM066341	atpB	MW794129	atpB	0.00177066	0.00810508	0.218463	ATPB	ATP synthase	Strong Purifying Selection	Not Significant
MN153814	atpB	OM066336	atpB	0.00177066	0.00810508	0.218463	ATPB	ATP synthase	Strong Purifying Selection	Not Significant
MN153814	atpB	OM066316	atpB	0.00177066	0.00810508	0.218463	ATPB	ATP synthase	Strong Purifying Selection	Not Significant
OL875146	atpB	OM066335	atpB	0.00177066	0.00810508	0.218463	ATPB	ATP synthase	Strong Purifying Selection	Not Significant
OL875146	atpB	OM066327	atpB	0.00177066	0.00810508	0.218463	ATPB	ATP synthase	Strong Purifying Selection	Not Significant
MN315108	atpB	OM066336	atpB	0.00177066	0.00810508	0.218463	ATPB	ATP synthase	Strong Purifying Selection	Not Significant
MN315108	atpB	OM066316	atpB	0.00177066	0.00810508	0.218463	ATPB	ATP synthase	Strong Purifying Selection	Not Significant
OK055712	atpB	OM066335	atpB	0.00177066	0.00810508	0.218463	ATPB	ATP synthase	Strong Purifying Selection	Not Significant
OK055712	atpB	OM066327	atpB	0.00177066	0.00810508	0.218463	ATPB	ATP synthase	Strong Purifying Selection	Not Significant
OM066335	atpB	OM066324	atpB	0.00177066	0.00810508	0.218463	ATPB	ATP synthase	Strong Purifying Selection	Not Significant
OM066335	atpB	MW794129	atpB	0.00177066	0.00810508	0.218463	ATPB	ATP synthase	Strong Purifying Selection	Not Significant
OM066324	atpB	OM066327	atpB	0.00177066	0.00810508	0.218463	ATPB	ATP synthase	Strong Purifying Selection	Not Significant
OM066327	atpB	MW794129	atpB	0.00177066	0.00810508	0.218463	ATPB	ATP synthase	Strong Purifying Selection	Not Significant
MW794131	atpB	MW794132	atpB	0.00177052	0.00810698	0.218395	ATPB	ATP synthase	Strong Purifying Selection	Not Significant
MW794132	atpB	MW284890	atpB	0.00177052	0.00810698	0.218395	ATPB	ATP synthase	Strong Purifying Selection	Not Significant
MN153814	atpB	MW794132	atpB	0.00177025	0.00811074	0.21826	ATPB	ATP synthase	Strong Purifying Selection	Not Significant
MN315108	atpB	MW794132	atpB	0.00177025	0.00811074	0.21826	ATPB	ATP synthase	Strong Purifying Selection	Not Significant
MN153815	atpB	MW794134	atpB	0.00177012	0.00811261	0.218194	ATPB	ATP synthase	Strong Purifying Selection	Not Significant
OR698945	atpB	OM066339	atpB	0.00354604	0.0162911	0.217668	ATPB	ATP synthase	Strong Purifying Selection	Not Significant
OM066336	atpB	OM066338	atpB	0.00354496	0.0163063	0.217398	ATPB	ATP synthase	Strong Purifying Selection	Not Significant
MW794134	atpB	MN535014	atpB	0.00354496	0.0163063	0.217398	ATPB	ATP synthase	Strong Purifying Selection	Not Significant
OM066316	atpB	OM066338	atpB	0.00354496	0.0163063	0.217398	ATPB	ATP synthase	Strong Purifying Selection	Not Significant
MW794132	atpB	OM066338	atpB	0.00354415	0.0163178	0.217196	ATPB	ATP synthase	Strong Purifying Selection	Not Significant
MZ751073	atpB	OM066304	atpB	0.00354335	0.0163292	0.216995	ATPB	ATP synthase	Strong Purifying Selection	Not Significant
OM066304	atpB	MN535015	atpB	0.00354335	0.0163292	0.216995	ATPB	ATP synthase	Strong Purifying Selection	Not Significant
OL875146	atpA	OM066338	atpA	0.00375377	0.0173051	0.216917	ATPA	ATP synthase	Strong Purifying Selection	Not Significant
OM066336	atpA	OM066338	atpA	0.00375362	0.0173072	0.216882	ATPA	ATP synthase	Strong Purifying Selection	Not Significant
OM066346	atpA	OM066304	atpA	0.011463	0.0528638	0.216841	ATPA	ATP synthase	Strong Purifying Selection	Not Significant
MN153815	atpB	OM066304	atpB	0.00354227	0.0163445	0.216726	ATPB	ATP synthase	Strong Purifying Selection	Not Significant
MN153814	atpA	KJ524105	atpA	0.0017451	0.00807334	0.216155	ATPA	ATP synthase	Strong Purifying Selection	Not Significant
MN315108	atpA	KJ524105	atpA	0.0017451	0.00807334	0.216155	ATPA	ATP synthase	Strong Purifying Selection	Not Significant
OK055712	atpA	KJ524105	atpA	0.0017451	0.00807334	0.216155	ATPA	ATP synthase	Strong Purifying Selection	Not Significant
KJ524105	atpA	MW794129	atpA	0.0017451	0.00807334	0.216155	ATPA	ATP synthase	Strong Purifying Selection	Not Significant
OR698932	atpA	OR698926	atpA	0.00174509	0.0080734	0.216153	ATPA	ATP synthase	Strong Purifying Selection	Not Significant
OR698926	atpA	OR698941	atpA	0.00174509	0.0080734	0.216153	ATPA	ATP synthase	Strong Purifying Selection	Not Significant
OR698926	atpA	MW489465	atpA	0.00174509	0.0080734	0.216153	ATPA	ATP synthase	Strong Purifying Selection	Not Significant
OM066341	atpA	MW528213	atpA	0.00174497	0.00807518	0.21609	ATPA	ATP synthase	Strong Purifying Selection	Not Significant
OM066341	atpA	MN153815	atpA	0.00174497	0.00807518	0.21609	ATPA	ATP synthase	Strong Purifying Selection	Not Significant
OM066341	atpA	MF983795	atpA	0.00174497	0.00807518	0.21609	ATPA	ATP synthase	Strong Purifying Selection	Not Significant
MW528213	atpA	OM066335	atpA	0.00174497	0.00807518	0.21609	ATPA	ATP synthase	Strong Purifying Selection	Not Significant
MN153814	atpA	OM066327	atpA	0.00174497	0.00807518	0.21609	ATPA	ATP synthase	Strong Purifying Selection	Not Significant
MN153815	atpA	OM066335	atpA	0.00174497	0.00807518	0.21609	ATPA	ATP synthase	Strong Purifying Selection	Not Significant
MN315108	atpA	OM066327	atpA	0.00174497	0.00807518	0.21609	ATPA	ATP synthase	Strong Purifying Selection	Not Significant
OK055712	atpA	OM066327	atpA	0.00174497	0.00807518	0.21609	ATPA	ATP synthase	Strong Purifying Selection	Not Significant
OM066335	atpA	MF983795	atpA	0.00174497	0.00807518	0.21609	ATPA	ATP synthase	Strong Purifying Selection	Not Significant
OM066327	atpA	MZ751073	atpA	0.00174497	0.00807518	0.21609	ATPA	ATP synthase	Strong Purifying Selection	Not Significant
OM066327	atpA	MW794129	atpA	0.00174497	0.00807518	0.21609	ATPA	ATP synthase	Strong Purifying Selection	Not Significant
OR698945	atpA	OM066304	atpA	0.0017449	0.00807617	0.216055	ATPA	ATP synthase	Strong Purifying Selection	Not Significant
OM066336	atpA	KJ524105	atpA	0.00174457	0.00808085	0.215889	ATPA	ATP synthase	Strong Purifying Selection	Not Significant
OL875146	atpA	MW794132	atpA	0.00174451	0.00808178	0.215857	ATPA	ATP synthase	Strong Purifying Selection	Not Significant
OM066336	atpA	OM066327	atpA	0.00174444	0.0080827	0.215824	ATPA	ATP synthase	Strong Purifying Selection	Not Significant
MW794131	atpA	OM066338	atpA	0.00563658	0.026126	0.215746	ATPA	ATP synthase	Strong Purifying Selection	Not Significant
OM066345	atpA	Seq3	atpA	0.0132493	0.0614579	0.215583	ATPA	ATP synthase	Strong Purifying Selection	Not Significant
Seq3	atpA	OR698945	atpA	0.00349545	0.0162175	0.215536	ATPA	ATP synthase	Strong Purifying Selection	Not Significant
KM032625	atpA	MW794127	atpA	0.00527428	0.0244987	0.215288	ATPA	ATP synthase	Strong Purifying Selection	Not Significant
OM066347	atpA	MW794127	atpA	0.00527428	0.0244987	0.215288	ATPA	ATP synthase	Strong Purifying Selection	Not Significant
OM066316	atpA	MN535014	atpA	0.0052497	0.0244538	0.214678	ATPA	ATP synthase	Strong Purifying Selection	Not Significant
OM066342	atpA	MW794131	atpA	0.0034915	0.0162744	0.214539	ATPA	ATP synthase	Strong Purifying Selection	Not Significant
OL875133	atpA	MW794131	atpA	0.0034915	0.0162744	0.214539	ATPA	ATP synthase	Strong Purifying Selection	Not Significant
MW794131	atpA	MN315107	atpA	0.0034915	0.0162744	0.214539	ATPA	ATP synthase	Strong Purifying Selection	Not Significant
OM066342	atpA	MN535014	atpA	0.00524831	0.024474	0.214444	ATPA	ATP synthase	Strong Purifying Selection	Not Significant
OL875133	atpA	MN535014	atpA	0.00524831	0.024474	0.214444	ATPA	ATP synthase	Strong Purifying Selection	Not Significant
MN315107	atpA	MN535014	atpA	0.00524831	0.024474	0.214444	ATPA	ATP synthase	Strong Purifying Selection	Not Significant
MW794132	atpA	MN535014	atpA	0.00524811	0.0244768	0.214412	ATPA	ATP synthase	Strong Purifying Selection	Not Significant
Seq3	atpA	OM066327	atpA	0.00524732	0.0244883	0.214278	ATPA	ATP synthase	Strong Purifying Selection	Not Significant
MN153814	atpA	OM066304	atpA	0.00524653	0.0244998	0.214145	ATPA	ATP synthase	Strong Purifying Selection	Not Significant
MN315108	atpA	OM066304	atpA	0.00524653	0.0244998	0.214145	ATPA	ATP synthase	Strong Purifying Selection	Not Significant
OK055712	atpA	OM066304	atpA	0.00524653	0.0244998	0.214145	ATPA	ATP synthase	Strong Purifying Selection	Not Significant
OM066304	atpA	MW794129	atpA	0.00524653	0.0244998	0.214145	ATPA	ATP synthase	Strong Purifying Selection	Not Significant
OM066336	atpA	OM066304	atpA	0.00524494	0.0245229	0.213879	ATPA	ATP synthase	Strong Purifying Selection	Not Significant
OM066341	atpA	OR698945	atpA	0.00700488	0.0328283	0.21338	ATPA	ATP synthase	Strong Purifying Selection	Not Significant
OM066335	atpA	OR698945	atpA	0.00700488	0.0328283	0.21338	ATPA	ATP synthase	Strong Purifying Selection	Not Significant
OM066304	atpB	MW794128	atpB	0.01032	0.0489953	0.210632	ATPB	ATP synthase	Strong Purifying Selection	Not Significant
MW794131	atpI	OM066287	atpI	0.0161577	0.0768524	0.210244	ATPI	ATP synthase	Strong Purifying Selection	Not Significant
OM066342	atpI	OM066287	atpI	0.0161502	0.076971	0.209822	ATPI	ATP synthase	Strong Purifying Selection	Not Significant
OL875133	atpI	OM066287	atpI	0.0161502	0.076971	0.209822	ATPI	ATP synthase	Strong Purifying Selection	Not Significant
OL875146	atpI	OM066287	atpI	0.0161502	0.076971	0.209822	ATPI	ATP synthase	Strong Purifying Selection	Not Significant
OM066287	atpI	MN315107	atpI	0.0161502	0.076971	0.209822	ATPI	ATP synthase	Strong Purifying Selection	Not Significant
OM066341	atpI	Seq3	atpI	0.00356282	0.0170159	0.209381	ATPI	ATP synthase	Strong Purifying Selection	Not Significant
Seq3	atpI	OM066335	atpI	0.00356282	0.0170159	0.209381	ATPI	ATP synthase	Strong Purifying Selection	Not Significant
OR698945	atpI	OM066327	atpI	0.00356282	0.0170159	0.209381	ATPI	ATP synthase	Strong Purifying Selection	Not Significant
OM066327	atpI	OM066304	atpI	0.00356282	0.0170159	0.209381	ATPI	ATP synthase	Strong Purifying Selection	Not Significant
OM066316	atpI	MN535014	atpI	0.00356282	0.0170159	0.209381	ATPI	ATP synthase	Strong Purifying Selection	Not Significant
MZ751073	atpA	MW794128	atpA	0.014128	0.0674993	0.209306	ATPA	ATP synthase	Strong Purifying Selection	Not Significant
MZ751073	atpI	OM066338	atpI	0.00356173	0.0170325	0.209114	ATPI	ATP synthase	Strong Purifying Selection	Not Significant
OM066338	atpI	MN535015	atpI	0.00356173	0.0170325	0.209114	ATPI	ATP synthase	Strong Purifying Selection	Not Significant
KJ524105	atpI	MN535014	atpI	0.00356117	0.0170411	0.208975	ATPI	ATP synthase	Strong Purifying Selection	Not Significant
OR698930	atpE	MW924111	atpE	0.00663904	0.0317789	0.208914	ATPE	ATP synthase	Strong Purifying Selection	Not Significant
MW528213	atpI	OM066287	atpI	0.0161329	0.0772438	0.208857	ATPI	ATP synthase	Strong Purifying Selection	Not Significant
OM066287	atpI	MF983795	atpI	0.0161329	0.0772438	0.208857	ATPI	ATP synthase	Strong Purifying Selection	Not Significant
MN315108	atpI	MN535014	atpI	0.00356065	0.0170491	0.208847	ATPI	ATP synthase	Strong Purifying Selection	Not Significant
OR698945	atpI	MW794134	atpI	0.00356065	0.0170491	0.208847	ATPI	ATP synthase	Strong Purifying Selection	Not Significant
MW794134	atpI	OM066304	atpI	0.00356065	0.0170491	0.208847	ATPI	ATP synthase	Strong Purifying Selection	Not Significant
MW794129	atpI	MN535014	atpI	0.00355956	0.0170657	0.20858	ATPI	ATP synthase	Strong Purifying Selection	Not Significant
KM032625	atpA	OM066316	atpA	0.013695	0.0658375	0.208012	ATPA	ATP synthase	Strong Purifying Selection	Not Significant
OM066347	atpA	OM066316	atpA	0.013695	0.0658375	0.208012	ATPA	ATP synthase	Strong Purifying Selection	Not Significant
OR698930	atpI	MW794131	atpI	0.00714046	0.0344608	0.207205	ATPI	ATP synthase	Strong Purifying Selection	Not Significant
OM066280	atpI	MW794131	atpI	0.00714046	0.0344608	0.207205	ATPI	ATP synthase	Strong Purifying Selection	Not Significant
MW794131	atpI	OR698938	atpI	0.00714046	0.0344608	0.207205	ATPI	ATP synthase	Strong Purifying Selection	Not Significant
OR698932	atpI	MW794127	atpI	0.00713986	0.0344703	0.207131	ATPI	ATP synthase	Strong Purifying Selection	Not Significant
OR698926	atpI	MW794127	atpI	0.00713986	0.0344703	0.207131	ATPI	ATP synthase	Strong Purifying Selection	Not Significant
MN602053	atpI	MW794127	atpI	0.00713986	0.0344703	0.207131	ATPI	ATP synthase	Strong Purifying Selection	Not Significant
MW794127	atpI	MW489465	atpI	0.00713986	0.0344703	0.207131	ATPI	ATP synthase	Strong Purifying Selection	Not Significant
OR698932	atpI	OM066327	atpI	0.00713881	0.0344866	0.207002	ATPI	ATP synthase	Strong Purifying Selection	Not Significant
MN602053	atpI	OM066327	atpI	0.00713881	0.0344866	0.207002	ATPI	ATP synthase	Strong Purifying Selection	Not Significant
OM066327	atpI	MW489465	atpI	0.00713881	0.0344866	0.207002	ATPI	ATP synthase	Strong Purifying Selection	Not Significant
OM066342	atpI	OR698930	atpI	0.00713715	0.0345124	0.206799	ATPI	ATP synthase	Strong Purifying Selection	Not Significant
OM066342	atpI	OM066280	atpI	0.00713715	0.0345124	0.206799	ATPI	ATP synthase	Strong Purifying Selection	Not Significant
OM066342	atpI	OR698938	atpI	0.00713715	0.0345124	0.206799	ATPI	ATP synthase	Strong Purifying Selection	Not Significant
OL875133	atpI	OR698930	atpI	0.00713715	0.0345124	0.206799	ATPI	ATP synthase	Strong Purifying Selection	Not Significant
OL875133	atpI	OM066280	atpI	0.00713715	0.0345124	0.206799	ATPI	ATP synthase	Strong Purifying Selection	Not Significant
OL875133	atpI	OR698938	atpI	0.00713715	0.0345124	0.206799	ATPI	ATP synthase	Strong Purifying Selection	Not Significant
OR698930	atpI	OL875146	atpI	0.00713715	0.0345124	0.206799	ATPI	ATP synthase	Strong Purifying Selection	Not Significant
OR698930	atpI	MN315107	atpI	0.00713715	0.0345124	0.206799	ATPI	ATP synthase	Strong Purifying Selection	Not Significant
OL875146	atpI	OM066280	atpI	0.00713715	0.0345124	0.206799	ATPI	ATP synthase	Strong Purifying Selection	Not Significant
OL875146	atpI	OR698938	atpI	0.00713715	0.0345124	0.206799	ATPI	ATP synthase	Strong Purifying Selection	Not Significant
OM066280	atpI	MN315107	atpI	0.00713715	0.0345124	0.206799	ATPI	ATP synthase	Strong Purifying Selection	Not Significant
MN315107	atpI	OR698938	atpI	0.00713715	0.0345124	0.206799	ATPI	ATP synthase	Strong Purifying Selection	Not Significant
OR698941	atpI	MZ751073	atpI	0.00713662	0.0345206	0.206735	ATPI	ATP synthase	Strong Purifying Selection	Not Significant
OR698941	atpI	MN535015	atpI	0.00713662	0.0345206	0.206735	ATPI	ATP synthase	Strong Purifying Selection	Not Significant
MW924111	atpI	OR698926	atpI	0.00713444	0.0345547	0.206468	ATPI	ATP synthase	Strong Purifying Selection	Not Significant
OR698932	atpI	MW794134	atpI	0.00713444	0.0345547	0.206468	ATPI	ATP synthase	Strong Purifying Selection	Not Significant
MN602053	atpI	MW794134	atpI	0.00713444	0.0345547	0.206468	ATPI	ATP synthase	Strong Purifying Selection	Not Significant
MW794134	atpI	MW489465	atpI	0.00713444	0.0345547	0.206468	ATPI	ATP synthase	Strong Purifying Selection	Not Significant
OM066346	atpA	Seq3	atpA	0.0114683	0.0556716	0.205998	ATPA	ATP synthase	Strong Purifying Selection	Not Significant
MW794127	atpI	OM066327	atpI	0.0107445	0.0521748	0.205933	ATPI	ATP synthase	Strong Purifying Selection	Not Significant
MW528213	atpI	OR698930	atpI	0.00712956	0.0346312	0.205871	ATPI	ATP synthase	Strong Purifying Selection	Not Significant
MW528213	atpI	OM066280	atpI	0.00712956	0.0346312	0.205871	ATPI	ATP synthase	Strong Purifying Selection	Not Significant
MW528213	atpI	OR698938	atpI	0.00712956	0.0346312	0.205871	ATPI	ATP synthase	Strong Purifying Selection	Not Significant
OR698930	atpI	MF983795	atpI	0.00712956	0.0346312	0.205871	ATPI	ATP synthase	Strong Purifying Selection	Not Significant
OM066280	atpI	MF983795	atpI	0.00712956	0.0346312	0.205871	ATPI	ATP synthase	Strong Purifying Selection	Not Significant
MF983795	atpI	OR698938	atpI	0.00712956	0.0346312	0.205871	ATPI	ATP synthase	Strong Purifying Selection	Not Significant
OM066345	atpI	MW794131	atpI	0.0107429	0.0521998	0.205804	ATPI	ATP synthase	Strong Purifying Selection	Not Significant
OM066346	atpA	MZ751073	atpA	0.0132478	0.0643983	0.205716	ATPA	ATP synthase	Strong Purifying Selection	Not Significant
OM066346	atpE	OR698945	atpE	0.00661456	0.0321588	0.205685	ATPE	ATP synthase	Strong Purifying Selection	Not Significant
OM066346	atpE	OM066304	atpE	0.00661456	0.0321588	0.205685	ATPE	ATP synthase	Strong Purifying Selection	Not Significant
OM066346	atpE	MN535014	atpE	0.00661456	0.0321588	0.205685	ATPE	ATP synthase	Strong Purifying Selection	Not Significant
KM032625	atpA	MW794134	atpA	0.0132453	0.0644371	0.205553	ATPA	ATP synthase	Strong Purifying Selection	Not Significant
OM066347	atpA	MW794134	atpA	0.0132453	0.0644371	0.205553	ATPA	ATP synthase	Strong Purifying Selection	Not Significant
OM066345	atpI	OM066338	atpI	0.0107396	0.0522517	0.205537	ATPI	ATP synthase	Strong Purifying Selection	Not Significant
MW794131	atpI	MW794128	atpI	0.0107396	0.0522517	0.205537	ATPI	ATP synthase	Strong Purifying Selection	Not Significant
OM066342	atpI	OM066345	atpI	0.0107379	0.0522787	0.205398	ATPI	ATP synthase	Strong Purifying Selection	Not Significant
OL875133	atpI	OM066345	atpI	0.0107379	0.0522787	0.205398	ATPI	ATP synthase	Strong Purifying Selection	Not Significant
OM066345	atpI	OL875146	atpI	0.0107379	0.0522787	0.205398	ATPI	ATP synthase	Strong Purifying Selection	Not Significant
OM066345	atpI	MN315107	atpI	0.0107379	0.0522787	0.205398	ATPI	ATP synthase	Strong Purifying Selection	Not Significant
MW794127	atpI	MW794134	atpI	0.0107379	0.0522787	0.205398	ATPI	ATP synthase	Strong Purifying Selection	Not Significant
OM066345	atpA	MZ751073	atpA	0.0150331	0.0732028	0.205363	ATPA	ATP synthase	Strong Purifying Selection	Not Significant
OM066342	atpI	MW794128	atpI	0.0107346	0.0523308	0.20513	ATPI	ATP synthase	Strong Purifying Selection	Not Significant
OL875133	atpI	MW794128	atpI	0.0107346	0.0523308	0.20513	ATPI	ATP synthase	Strong Purifying Selection	Not Significant
OL875146	atpI	MW794128	atpI	0.0107346	0.0523308	0.20513	ATPI	ATP synthase	Strong Purifying Selection	Not Significant
MN315107	atpI	MW794128	atpI	0.0107346	0.0523308	0.20513	ATPI	ATP synthase	Strong Purifying Selection	Not Significant
MW924111	atpI	MW794134	atpI	0.0107298	0.0524081	0.204735	ATPI	ATP synthase	Strong Purifying Selection	Not Significant
MW528213	atpI	OM066345	atpI	0.0107265	0.0524605	0.204468	ATPI	ATP synthase	Strong Purifying Selection	Not Significant
OM066345	atpI	MF983795	atpI	0.0107265	0.0524605	0.204468	ATPI	ATP synthase	Strong Purifying Selection	Not Significant
MW528213	atpI	MW794128	atpI	0.0107232	0.0525129	0.204201	ATPI	ATP synthase	Strong Purifying Selection	Not Significant
MF983795	atpI	MW794128	atpI	0.0107232	0.0525129	0.204201	ATPI	ATP synthase	Strong Purifying Selection	Not Significant
OR698945	atpA	OM066316	atpA	0.00612754	0.0300087	0.204192	ATPA	ATP synthase	Strong Purifying Selection	Not Significant
OM066341	atpE	OR698930	atpE	0.0133183	0.0652686	0.204053	ATPE	ATP synthase	Strong Purifying Selection	Not Significant
OM066342	atpE	OR698930	atpE	0.0133183	0.0652686	0.204053	ATPE	ATP synthase	Strong Purifying Selection	Not Significant
OL875133	atpE	OR698930	atpE	0.0133183	0.0652686	0.204053	ATPE	ATP synthase	Strong Purifying Selection	Not Significant
OR698930	atpE	MN153814	atpE	0.0133183	0.0652686	0.204053	ATPE	ATP synthase	Strong Purifying Selection	Not Significant
OR698930	atpE	MN153815	atpE	0.0133183	0.0652686	0.204053	ATPE	ATP synthase	Strong Purifying Selection	Not Significant
OR698930	atpE	OL875146	atpE	0.0133183	0.0652686	0.204053	ATPE	ATP synthase	Strong Purifying Selection	Not Significant
OR698930	atpE	MN315108	atpE	0.0133183	0.0652686	0.204053	ATPE	ATP synthase	Strong Purifying Selection	Not Significant
OR698930	atpE	MW794131	atpE	0.0133183	0.0652686	0.204053	ATPE	ATP synthase	Strong Purifying Selection	Not Significant
OR698930	atpE	OM066336	atpE	0.0133183	0.0652686	0.204053	ATPE	ATP synthase	Strong Purifying Selection	Not Significant
OR698930	atpE	OK055712	atpE	0.0133183	0.0652686	0.204053	ATPE	ATP synthase	Strong Purifying Selection	Not Significant
OR698930	atpE	OM066335	atpE	0.0133183	0.0652686	0.204053	ATPE	ATP synthase	Strong Purifying Selection	Not Significant
OR698930	atpE	KJ524105	atpE	0.0133183	0.0652686	0.204053	ATPE	ATP synthase	Strong Purifying Selection	Not Significant
OR698930	atpE	OM066324	atpE	0.0133183	0.0652686	0.204053	ATPE	ATP synthase	Strong Purifying Selection	Not Significant
OR698930	atpE	MW284890	atpE	0.0133183	0.0652686	0.204053	ATPE	ATP synthase	Strong Purifying Selection	Not Significant
OR698930	atpE	MW794134	atpE	0.0133183	0.0652686	0.204053	ATPE	ATP synthase	Strong Purifying Selection	Not Significant
OR698930	atpE	OM066327	atpE	0.0133183	0.0652686	0.204053	ATPE	ATP synthase	Strong Purifying Selection	Not Significant
OR698930	atpE	OM066316	atpE	0.0133183	0.0652686	0.204053	ATPE	ATP synthase	Strong Purifying Selection	Not Significant
OR698930	atpE	MZ751073	atpE	0.0133183	0.0652686	0.204053	ATPE	ATP synthase	Strong Purifying Selection	Not Significant
OR698930	atpE	MN315107	atpE	0.0133183	0.0652686	0.204053	ATPE	ATP synthase	Strong Purifying Selection	Not Significant
OR698930	atpE	OM066339	atpE	0.0133183	0.0652686	0.204053	ATPE	ATP synthase	Strong Purifying Selection	Not Significant
OR698930	atpE	MW794129	atpE	0.0133183	0.0652686	0.204053	ATPE	ATP synthase	Strong Purifying Selection	Not Significant
OR698930	atpE	MN535015	atpE	0.0133183	0.0652686	0.204053	ATPE	ATP synthase	Strong Purifying Selection	Not Significant
OM066342	atpA	OR698945	atpA	0.00612591	0.0300335	0.203969	ATPA	ATP synthase	Strong Purifying Selection	Not Significant
OL875133	atpA	OR698945	atpA	0.00612591	0.0300335	0.203969	ATPA	ATP synthase	Strong Purifying Selection	Not Significant
OR698945	atpA	MN315107	atpA	0.00612591	0.0300335	0.203969	ATPA	ATP synthase	Strong Purifying Selection	Not Significant
MW794132	atpA	OR698945	atpA	0.00612568	0.030037	0.203938	ATPA	ATP synthase	Strong Purifying Selection	Not Significant
MW794131	atpA	Seq3	atpA	0.00612268	0.0300831	0.203526	ATPA	ATP synthase	Strong Purifying Selection	Not Significant
OM066338	atpB	OM066339	atpB	0.00443518	0.0218011	0.203439	ATPB	ATP synthase	Strong Purifying Selection	Not Significant
OM066341	atpE	MW924111	atpE	0.0133031	0.0655126	0.203062	ATPE	ATP synthase	Strong Purifying Selection	Not Significant
OM066342	atpE	MW924111	atpE	0.0133031	0.0655126	0.203062	ATPE	ATP synthase	Strong Purifying Selection	Not Significant
OL875133	atpE	MW924111	atpE	0.0133031	0.0655126	0.203062	ATPE	ATP synthase	Strong Purifying Selection	Not Significant
MW924111	atpE	MN153814	atpE	0.0133031	0.0655126	0.203062	ATPE	ATP synthase	Strong Purifying Selection	Not Significant
MW924111	atpE	MN153815	atpE	0.0133031	0.0655126	0.203062	ATPE	ATP synthase	Strong Purifying Selection	Not Significant
MW924111	atpE	OL875146	atpE	0.0133031	0.0655126	0.203062	ATPE	ATP synthase	Strong Purifying Selection	Not Significant
MW924111	atpE	MN315108	atpE	0.0133031	0.0655126	0.203062	ATPE	ATP synthase	Strong Purifying Selection	Not Significant
MW924111	atpE	MW794131	atpE	0.0133031	0.0655126	0.203062	ATPE	ATP synthase	Strong Purifying Selection	Not Significant
MW924111	atpE	OM066336	atpE	0.0133031	0.0655126	0.203062	ATPE	ATP synthase	Strong Purifying Selection	Not Significant
MW924111	atpE	OK055712	atpE	0.0133031	0.0655126	0.203062	ATPE	ATP synthase	Strong Purifying Selection	Not Significant
MW924111	atpE	OM066335	atpE	0.0133031	0.0655126	0.203062	ATPE	ATP synthase	Strong Purifying Selection	Not Significant
MW924111	atpE	KJ524105	atpE	0.0133031	0.0655126	0.203062	ATPE	ATP synthase	Strong Purifying Selection	Not Significant
MW924111	atpE	OM066324	atpE	0.0133031	0.0655126	0.203062	ATPE	ATP synthase	Strong Purifying Selection	Not Significant
MW924111	atpE	MW284890	atpE	0.0133031	0.0655126	0.203062	ATPE	ATP synthase	Strong Purifying Selection	Not Significant
MW924111	atpE	MW794134	atpE	0.0133031	0.0655126	0.203062	ATPE	ATP synthase	Strong Purifying Selection	Not Significant
MW924111	atpE	OM066327	atpE	0.0133031	0.0655126	0.203062	ATPE	ATP synthase	Strong Purifying Selection	Not Significant
MW924111	atpE	OM066316	atpE	0.0133031	0.0655126	0.203062	ATPE	ATP synthase	Strong Purifying Selection	Not Significant
MW924111	atpE	MZ751073	atpE	0.0133031	0.0655126	0.203062	ATPE	ATP synthase	Strong Purifying Selection	Not Significant
MW924111	atpE	MN315107	atpE	0.0133031	0.0655126	0.203062	ATPE	ATP synthase	Strong Purifying Selection	Not Significant
MW924111	atpE	OM066339	atpE	0.0133031	0.0655126	0.203062	ATPE	ATP synthase	Strong Purifying Selection	Not Significant
MW924111	atpE	MW794129	atpE	0.0133031	0.0655126	0.203062	ATPE	ATP synthase	Strong Purifying Selection	Not Significant
MW924111	atpE	MN535015	atpE	0.0133031	0.0655126	0.203062	ATPE	ATP synthase	Strong Purifying Selection	Not Significant
OR698927	atpA	OR698938	atpA	0.00437731	0.0216186	0.202479	ATPA	ATP synthase	Strong Purifying Selection	Not Significant
OR698926	atpA	OR698927	atpA	0.00437483	0.0216566	0.202009	ATPA	ATP synthase	Strong Purifying Selection	Not Significant
OL875146	atpA	Seq3	atpA	0.00437038	0.0217251	0.201167	ATPA	ATP synthase	Strong Purifying Selection	Not Significant
OR698927	atpA	MN535014	atpA	0.0105452	0.0524561	0.201029	ATPA	ATP synthase	Strong Purifying Selection	Not Significant
OM066287	atpE	OR698945	atpE	0.0132654	0.0661307	0.200593	ATPE	ATP synthase	Strong Purifying Selection	Not Significant
OM066287	atpE	OM066304	atpE	0.0132654	0.0661307	0.200593	ATPE	ATP synthase	Strong Purifying Selection	Not Significant
OM066287	atpE	MN535014	atpE	0.0132654	0.0661307	0.200593	ATPE	ATP synthase	Strong Purifying Selection	Not Significant
KM032625	atpA	MN535015	atpA	0.0132453	0.0673683	0.19661	ATPA	ATP synthase	Strong Purifying Selection	Not Significant
OM066347	atpA	MN535015	atpA	0.0132453	0.0673683	0.19661	ATPA	ATP synthase	Strong Purifying Selection	Not Significant
MW794131	atpB	OM066339	atpB	0.00265877	0.0135386	0.196384	ATPB	ATP synthase	Strong Purifying Selection	Not Significant
OR698927	atpA	OR698945	atpA	0.0114294	0.0582184	0.196319	ATPA	ATP synthase	Strong Purifying Selection	Not Significant
MW794127	atpA	MN535014	atpA	0.0114731	0.0584891	0.196158	ATPA	ATP synthase	Strong Purifying Selection	Not Significant
OR698927	atpA	OM066338	atpA	0.0103807	0.0529653	0.19599	ATPA	ATP synthase	Strong Purifying Selection	Not Significant
MW528213	atpB	MN535014	atpB	0.00265715	0.0135639	0.195899	ATPB	ATP synthase	Strong Purifying Selection	Not Significant
OL875146	atpB	MN535014	atpB	0.00265715	0.0135639	0.195899	ATPB	ATP synthase	Strong Purifying Selection	Not Significant
OR698945	atpB	MZ751073	atpB	0.00265715	0.0135639	0.195899	ATPB	ATP synthase	Strong Purifying Selection	Not Significant
OR698945	atpB	MN535015	atpB	0.00265715	0.0135639	0.195899	ATPB	ATP synthase	Strong Purifying Selection	Not Significant
MF983795	atpB	MN535014	atpB	0.00265715	0.0135639	0.195899	ATPB	ATP synthase	Strong Purifying Selection	Not Significant
MW794134	atpA	MW794128	atpA	0.0132332	0.067565	0.195858	ATPA	ATP synthase	Strong Purifying Selection	Not Significant
MN153815	atpB	OR698945	atpB	0.00265634	0.0135765	0.195657	ATPB	ATP synthase	Strong Purifying Selection	Not Significant
MW794127	atpA	OM066338	atpA	0.0103752	0.0530526	0.195564	ATPA	ATP synthase	Strong Purifying Selection	Not Significant
OM066345	atpA	OM066316	atpA	0.0145866	0.074683	0.195314	ATPA	ATP synthase	Strong Purifying Selection	Not Significant
OM066345	atpI	OM066287	atpI	0.0161577	0.0831036	0.194429	ATPI	ATP synthase	Strong Purifying Selection	Not Significant
OM066346	atpA	OM066316	atpA	0.0128024	0.0658615	0.194384	ATPA	ATP synthase	Strong Purifying Selection	Not Significant
OM066341	atpA	OM066342	atpA	0.00261828	0.0135184	0.193683	ATPA	ATP synthase	Strong Purifying Selection	Not Significant
OM066341	atpA	OL875133	atpA	0.00261828	0.0135184	0.193683	ATPA	ATP synthase	Strong Purifying Selection	Not Significant
OM066341	atpA	MN315107	atpA	0.00261828	0.0135184	0.193683	ATPA	ATP synthase	Strong Purifying Selection	Not Significant
OM066342	atpA	OM066335	atpA	0.00261828	0.0135184	0.193683	ATPA	ATP synthase	Strong Purifying Selection	Not Significant
OL875133	atpA	OM066335	atpA	0.00261828	0.0135184	0.193683	ATPA	ATP synthase	Strong Purifying Selection	Not Significant
OM066335	atpA	MN315107	atpA	0.00261828	0.0135184	0.193683	ATPA	ATP synthase	Strong Purifying Selection	Not Significant
KM032625	atpI	OM066327	atpI	0.00894173	0.0462171	0.193472	ATPI	ATP synthase	Strong Purifying Selection	Not Significant
OM066346	atpI	OM066327	atpI	0.00894173	0.0462171	0.193472	ATPI	ATP synthase	Strong Purifying Selection	Not Significant
OM066347	atpI	OM066327	atpI	0.00894173	0.0462171	0.193472	ATPI	ATP synthase	Strong Purifying Selection	Not Significant
MW794131	atpA	KJ524105	atpA	0.00261719	0.0135358	0.193353	ATPA	ATP synthase	Strong Purifying Selection	Not Significant
OM066345	atpI	OR698927	atpI	0.00894031	0.0462409	0.193342	ATPI	ATP synthase	Strong Purifying Selection	Not Significant
MN153814	atpI	MW794127	atpI	0.00894031	0.0462409	0.193342	ATPI	ATP synthase	Strong Purifying Selection	Not Significant
MN153815	atpI	MW794127	atpI	0.00894031	0.0462409	0.193342	ATPI	ATP synthase	Strong Purifying Selection	Not Significant
OM066336	atpI	MW794127	atpI	0.00894031	0.0462409	0.193342	ATPI	ATP synthase	Strong Purifying Selection	Not Significant
MW794127	atpI	OK055712	atpI	0.00894031	0.0462409	0.193342	ATPI	ATP synthase	Strong Purifying Selection	Not Significant
MW794127	atpI	MW794132	atpI	0.00894031	0.0462409	0.193342	ATPI	ATP synthase	Strong Purifying Selection	Not Significant
MW794127	atpI	OM066324	atpI	0.00894031	0.0462409	0.193342	ATPI	ATP synthase	Strong Purifying Selection	Not Significant
MW794127	atpI	MW284890	atpI	0.00894031	0.0462409	0.193342	ATPI	ATP synthase	Strong Purifying Selection	Not Significant
MW794127	atpI	OM066338	atpI	0.00894031	0.0462409	0.193342	ATPI	ATP synthase	Strong Purifying Selection	Not Significant
MW794127	atpI	OM066339	atpI	0.00894031	0.0462409	0.193342	ATPI	ATP synthase	Strong Purifying Selection	Not Significant
OM066341	atpA	MW794131	atpA	0.002617	0.0135389	0.193294	ATPA	ATP synthase	Strong Purifying Selection	Not Significant
MW794131	atpA	OM066335	atpA	0.002617	0.0135389	0.193294	ATPA	ATP synthase	Strong Purifying Selection	Not Significant
OM066345	atpI	Seq3	atpI	0.00893899	0.0462629	0.193221	ATPI	ATP synthase	Strong Purifying Selection	Not Significant
OM066342	atpI	MW794127	atpI	0.00893889	0.0462647	0.193212	ATPI	ATP synthase	Strong Purifying Selection	Not Significant
OL875133	atpI	MW794127	atpI	0.00893889	0.0462647	0.193212	ATPI	ATP synthase	Strong Purifying Selection	Not Significant
OL875146	atpI	MW794127	atpI	0.00893889	0.0462647	0.193212	ATPI	ATP synthase	Strong Purifying Selection	Not Significant
MW794127	atpI	MN315107	atpI	0.00893889	0.0462647	0.193212	ATPI	ATP synthase	Strong Purifying Selection	Not Significant
KM032625	atpI	MW794134	atpI	0.00893625	0.0463088	0.192971	ATPI	ATP synthase	Strong Purifying Selection	Not Significant
OM066346	atpI	MW794134	atpI	0.00893625	0.0463088	0.192971	ATPI	ATP synthase	Strong Purifying Selection	Not Significant
OM066347	atpI	MW794134	atpI	0.00893625	0.0463088	0.192971	ATPI	ATP synthase	Strong Purifying Selection	Not Significant
OM066345	atpA	MW794134	atpA	0.0141361	0.0732741	0.192921	ATPA	ATP synthase	Strong Purifying Selection	Not Significant
MW924111	atpI	MN153814	atpI	0.00893352	0.0463548	0.19272	ATPI	ATP synthase	Strong Purifying Selection	Not Significant
MW924111	atpI	MN153815	atpI	0.00893352	0.0463548	0.19272	ATPI	ATP synthase	Strong Purifying Selection	Not Significant
MW924111	atpI	OM066336	atpI	0.00893352	0.0463548	0.19272	ATPI	ATP synthase	Strong Purifying Selection	Not Significant
MW924111	atpI	OK055712	atpI	0.00893352	0.0463548	0.19272	ATPI	ATP synthase	Strong Purifying Selection	Not Significant
MW924111	atpI	MW794132	atpI	0.00893352	0.0463548	0.19272	ATPI	ATP synthase	Strong Purifying Selection	Not Significant
MW924111	atpI	OM066324	atpI	0.00893352	0.0463548	0.19272	ATPI	ATP synthase	Strong Purifying Selection	Not Significant
MW924111	atpI	MW284890	atpI	0.00893352	0.0463548	0.19272	ATPI	ATP synthase	Strong Purifying Selection	Not Significant
MW924111	atpI	OM066338	atpI	0.00893352	0.0463548	0.19272	ATPI	ATP synthase	Strong Purifying Selection	Not Significant
MW924111	atpI	OM066339	atpI	0.00893352	0.0463548	0.19272	ATPI	ATP synthase	Strong Purifying Selection	Not Significant
OM066342	atpI	MW924111	atpI	0.0089321	0.0463787	0.19259	ATPI	ATP synthase	Strong Purifying Selection	Not Significant
OL875133	atpI	MW924111	atpI	0.0089321	0.0463787	0.19259	ATPI	ATP synthase	Strong Purifying Selection	Not Significant
MW924111	atpI	OL875146	atpI	0.0089321	0.0463787	0.19259	ATPI	ATP synthase	Strong Purifying Selection	Not Significant
MW924111	atpI	MN315107	atpI	0.0089321	0.0463787	0.19259	ATPI	ATP synthase	Strong Purifying Selection	Not Significant
OM066341	atpA	Seq3	atpA	0.00524732	0.0272593	0.192497	ATPA	ATP synthase	Strong Purifying Selection	Not Significant
Seq3	atpA	OM066335	atpA	0.00524732	0.0272593	0.192497	ATPA	ATP synthase	Strong Purifying Selection	Not Significant
MW528213	atpA	OM066304	atpA	0.00524653	0.0272721	0.192377	ATPA	ATP synthase	Strong Purifying Selection	Not Significant
MN153815	atpA	OM066304	atpA	0.00524653	0.0272721	0.192377	ATPA	ATP synthase	Strong Purifying Selection	Not Significant
MF983795	atpA	OM066304	atpA	0.00524653	0.0272721	0.192377	ATPA	ATP synthase	Strong Purifying Selection	Not Significant
MW794127	atpA	OR698945	atpA	0.0123615	0.0643284	0.192163	ATPA	ATP synthase	Strong Purifying Selection	Not Significant
OM066327	atpA	OM066304	atpA	0.00524494	0.0272978	0.192138	ATPA	ATP synthase	Strong Purifying Selection	Not Significant
KM032625	atpA	OM066336	atpA	0.0123549	0.0644371	0.191736	ATPA	ATP synthase	Strong Purifying Selection	Not Significant
OM066347	atpA	OM066336	atpA	0.0123549	0.0644371	0.191736	ATPA	ATP synthase	Strong Purifying Selection	Not Significant
OM066346	atpA	MW794134	atpA	0.0123535	0.0644606	0.191644	ATPA	ATP synthase	Strong Purifying Selection	Not Significant
OR698926	atpB	OM066304	atpB	0.0121373	0.0634719	0.191223	ATPB	ATP synthase	Strong Purifying Selection	Not Significant
OM066316	atpA	MW794128	atpA	0.0132372	0.070448	0.1879	ATPA	ATP synthase	Strong Purifying Selection	Not Significant
MW794128	atpA	MN535015	atpA	0.0132332	0.0705167	0.18766	ATPA	ATP synthase	Strong Purifying Selection	Not Significant
KM032625	atpI	OR698932	atpI	0.00534772	0.0286276	0.186803	ATPI	ATP synthase	Strong Purifying Selection	Not Significant
KM032625	atpI	MN602053	atpI	0.00534772	0.0286276	0.186803	ATPI	ATP synthase	Strong Purifying Selection	Not Significant
KM032625	atpI	MW489465	atpI	0.00534772	0.0286276	0.186803	ATPI	ATP synthase	Strong Purifying Selection	Not Significant
OM066346	atpI	OR698932	atpI	0.00534772	0.0286276	0.186803	ATPI	ATP synthase	Strong Purifying Selection	Not Significant
OM066346	atpI	MN602053	atpI	0.00534772	0.0286276	0.186803	ATPI	ATP synthase	Strong Purifying Selection	Not Significant
OM066346	atpI	MW489465	atpI	0.00534772	0.0286276	0.186803	ATPI	ATP synthase	Strong Purifying Selection	Not Significant
OM066347	atpI	OR698932	atpI	0.00534772	0.0286276	0.186803	ATPI	ATP synthase	Strong Purifying Selection	Not Significant
OM066347	atpI	MN602053	atpI	0.00534772	0.0286276	0.186803	ATPI	ATP synthase	Strong Purifying Selection	Not Significant
OM066347	atpI	MW489465	atpI	0.00534772	0.0286276	0.186803	ATPI	ATP synthase	Strong Purifying Selection	Not Significant
KM032625	atpH	OM066342	atpH	0.00569942	0.0305187	0.186752	ATPH	ATP synthase	Strong Purifying Selection	Not Significant
KM032625	atpH	OL875133	atpH	0.00569942	0.0305187	0.186752	ATPH	ATP synthase	Strong Purifying Selection	Not Significant
KM032625	atpH	MN153814	atpH	0.00569942	0.0305187	0.186752	ATPH	ATP synthase	Strong Purifying Selection	Not Significant
KM032625	atpH	MN315108	atpH	0.00569942	0.0305187	0.186752	ATPH	ATP synthase	Strong Purifying Selection	Not Significant
KM032625	atpH	OK055712	atpH	0.00569942	0.0305187	0.186752	ATPH	ATP synthase	Strong Purifying Selection	Not Significant
KM032625	atpH	OM066324	atpH	0.00569942	0.0305187	0.186752	ATPH	ATP synthase	Strong Purifying Selection	Not Significant
KM032625	atpH	MW284890	atpH	0.00569942	0.0305187	0.186752	ATPH	ATP synthase	Strong Purifying Selection	Not Significant
KM032625	atpH	MN315107	atpH	0.00569942	0.0305187	0.186752	ATPH	ATP synthase	Strong Purifying Selection	Not Significant
KM032625	atpH	OM066339	atpH	0.00569942	0.0305187	0.186752	ATPH	ATP synthase	Strong Purifying Selection	Not Significant
KM032625	atpH	MW794129	atpH	0.00569942	0.0305187	0.186752	ATPH	ATP synthase	Strong Purifying Selection	Not Significant
OM066342	atpH	OM066346	atpH	0.00569942	0.0305187	0.186752	ATPH	ATP synthase	Strong Purifying Selection	Not Significant
OM066342	atpH	OM066347	atpH	0.00569942	0.0305187	0.186752	ATPH	ATP synthase	Strong Purifying Selection	Not Significant
OM066342	atpH	OM066345	atpH	0.00569942	0.0305187	0.186752	ATPH	ATP synthase	Strong Purifying Selection	Not Significant
OM066342	atpH	MW794127	atpH	0.00569942	0.0305187	0.186752	ATPH	ATP synthase	Strong Purifying Selection	Not Significant
OM066342	atpH	OM066287	atpH	0.00569942	0.0305187	0.186752	ATPH	ATP synthase	Strong Purifying Selection	Not Significant
OM066342	atpH	MW794128	atpH	0.00569942	0.0305187	0.186752	ATPH	ATP synthase	Strong Purifying Selection	Not Significant
OL875133	atpH	OM066346	atpH	0.00569942	0.0305187	0.186752	ATPH	ATP synthase	Strong Purifying Selection	Not Significant
OL875133	atpH	OM066347	atpH	0.00569942	0.0305187	0.186752	ATPH	ATP synthase	Strong Purifying Selection	Not Significant
OL875133	atpH	OM066345	atpH	0.00569942	0.0305187	0.186752	ATPH	ATP synthase	Strong Purifying Selection	Not Significant
OL875133	atpH	MW794127	atpH	0.00569942	0.0305187	0.186752	ATPH	ATP synthase	Strong Purifying Selection	Not Significant
OL875133	atpH	OM066287	atpH	0.00569942	0.0305187	0.186752	ATPH	ATP synthase	Strong Purifying Selection	Not Significant
OL875133	atpH	MW794128	atpH	0.00569942	0.0305187	0.186752	ATPH	ATP synthase	Strong Purifying Selection	Not Significant
OM066346	atpH	MN153814	atpH	0.00569942	0.0305187	0.186752	ATPH	ATP synthase	Strong Purifying Selection	Not Significant
OM066346	atpH	MN315108	atpH	0.00569942	0.0305187	0.186752	ATPH	ATP synthase	Strong Purifying Selection	Not Significant
OM066346	atpH	OK055712	atpH	0.00569942	0.0305187	0.186752	ATPH	ATP synthase	Strong Purifying Selection	Not Significant
OM066346	atpH	OM066324	atpH	0.00569942	0.0305187	0.186752	ATPH	ATP synthase	Strong Purifying Selection	Not Significant
OM066346	atpH	MW284890	atpH	0.00569942	0.0305187	0.186752	ATPH	ATP synthase	Strong Purifying Selection	Not Significant
OM066346	atpH	MN315107	atpH	0.00569942	0.0305187	0.186752	ATPH	ATP synthase	Strong Purifying Selection	Not Significant
OM066346	atpH	OM066339	atpH	0.00569942	0.0305187	0.186752	ATPH	ATP synthase	Strong Purifying Selection	Not Significant
OM066346	atpH	MW794129	atpH	0.00569942	0.0305187	0.186752	ATPH	ATP synthase	Strong Purifying Selection	Not Significant
OM066347	atpH	MN153814	atpH	0.00569942	0.0305187	0.186752	ATPH	ATP synthase	Strong Purifying Selection	Not Significant
OM066347	atpH	MN315108	atpH	0.00569942	0.0305187	0.186752	ATPH	ATP synthase	Strong Purifying Selection	Not Significant
OM066347	atpH	OK055712	atpH	0.00569942	0.0305187	0.186752	ATPH	ATP synthase	Strong Purifying Selection	Not Significant
OM066347	atpH	OM066324	atpH	0.00569942	0.0305187	0.186752	ATPH	ATP synthase	Strong Purifying Selection	Not Significant
OM066347	atpH	MW284890	atpH	0.00569942	0.0305187	0.186752	ATPH	ATP synthase	Strong Purifying Selection	Not Significant
OM066347	atpH	MN315107	atpH	0.00569942	0.0305187	0.186752	ATPH	ATP synthase	Strong Purifying Selection	Not Significant
OM066347	atpH	OM066339	atpH	0.00569942	0.0305187	0.186752	ATPH	ATP synthase	Strong Purifying Selection	Not Significant
OM066347	atpH	MW794129	atpH	0.00569942	0.0305187	0.186752	ATPH	ATP synthase	Strong Purifying Selection	Not Significant
OM066345	atpH	MN153814	atpH	0.00569942	0.0305187	0.186752	ATPH	ATP synthase	Strong Purifying Selection	Not Significant
OM066345	atpH	MN315108	atpH	0.00569942	0.0305187	0.186752	ATPH	ATP synthase	Strong Purifying Selection	Not Significant
OM066345	atpH	OK055712	atpH	0.00569942	0.0305187	0.186752	ATPH	ATP synthase	Strong Purifying Selection	Not Significant
OM066345	atpH	OM066324	atpH	0.00569942	0.0305187	0.186752	ATPH	ATP synthase	Strong Purifying Selection	Not Significant
OM066345	atpH	MW284890	atpH	0.00569942	0.0305187	0.186752	ATPH	ATP synthase	Strong Purifying Selection	Not Significant
OM066345	atpH	MN315107	atpH	0.00569942	0.0305187	0.186752	ATPH	ATP synthase	Strong Purifying Selection	Not Significant
OM066345	atpH	OM066339	atpH	0.00569942	0.0305187	0.186752	ATPH	ATP synthase	Strong Purifying Selection	Not Significant
OM066345	atpH	MW794129	atpH	0.00569942	0.0305187	0.186752	ATPH	ATP synthase	Strong Purifying Selection	Not Significant
MN153814	atpH	MW794127	atpH	0.00569942	0.0305187	0.186752	ATPH	ATP synthase	Strong Purifying Selection	Not Significant
MN153814	atpH	OM066287	atpH	0.00569942	0.0305187	0.186752	ATPH	ATP synthase	Strong Purifying Selection	Not Significant
MN153814	atpH	MW794128	atpH	0.00569942	0.0305187	0.186752	ATPH	ATP synthase	Strong Purifying Selection	Not Significant
MN315108	atpH	MW794127	atpH	0.00569942	0.0305187	0.186752	ATPH	ATP synthase	Strong Purifying Selection	Not Significant
MN315108	atpH	OM066287	atpH	0.00569942	0.0305187	0.186752	ATPH	ATP synthase	Strong Purifying Selection	Not Significant
MN315108	atpH	MW794128	atpH	0.00569942	0.0305187	0.186752	ATPH	ATP synthase	Strong Purifying Selection	Not Significant
MW794127	atpH	OK055712	atpH	0.00569942	0.0305187	0.186752	ATPH	ATP synthase	Strong Purifying Selection	Not Significant
MW794127	atpH	OM066324	atpH	0.00569942	0.0305187	0.186752	ATPH	ATP synthase	Strong Purifying Selection	Not Significant
MW794127	atpH	MW284890	atpH	0.00569942	0.0305187	0.186752	ATPH	ATP synthase	Strong Purifying Selection	Not Significant
MW794127	atpH	MN315107	atpH	0.00569942	0.0305187	0.186752	ATPH	ATP synthase	Strong Purifying Selection	Not Significant
MW794127	atpH	OM066339	atpH	0.00569942	0.0305187	0.186752	ATPH	ATP synthase	Strong Purifying Selection	Not Significant
MW794127	atpH	MW794129	atpH	0.00569942	0.0305187	0.186752	ATPH	ATP synthase	Strong Purifying Selection	Not Significant
OK055712	atpH	OM066287	atpH	0.00569942	0.0305187	0.186752	ATPH	ATP synthase	Strong Purifying Selection	Not Significant
OK055712	atpH	MW794128	atpH	0.00569942	0.0305187	0.186752	ATPH	ATP synthase	Strong Purifying Selection	Not Significant
OM066287	atpH	OM066324	atpH	0.00569942	0.0305187	0.186752	ATPH	ATP synthase	Strong Purifying Selection	Not Significant
OM066287	atpH	MW284890	atpH	0.00569942	0.0305187	0.186752	ATPH	ATP synthase	Strong Purifying Selection	Not Significant
OM066287	atpH	MN315107	atpH	0.00569942	0.0305187	0.186752	ATPH	ATP synthase	Strong Purifying Selection	Not Significant
OM066287	atpH	OM066339	atpH	0.00569942	0.0305187	0.186752	ATPH	ATP synthase	Strong Purifying Selection	Not Significant
OM066287	atpH	MW794129	atpH	0.00569942	0.0305187	0.186752	ATPH	ATP synthase	Strong Purifying Selection	Not Significant
OM066324	atpH	MW794128	atpH	0.00569942	0.0305187	0.186752	ATPH	ATP synthase	Strong Purifying Selection	Not Significant
MW284890	atpH	MW794128	atpH	0.00569942	0.0305187	0.186752	ATPH	ATP synthase	Strong Purifying Selection	Not Significant
MN315107	atpH	MW794128	atpH	0.00569942	0.0305187	0.186752	ATPH	ATP synthase	Strong Purifying Selection	Not Significant
OM066339	atpH	MW794128	atpH	0.00569942	0.0305187	0.186752	ATPH	ATP synthase	Strong Purifying Selection	Not Significant
MW794128	atpH	MW794129	atpH	0.00569942	0.0305187	0.186752	ATPH	ATP synthase	Strong Purifying Selection	Not Significant
OR698927	atpI	OR698941	atpI	0.00534688	0.0286422	0.186678	ATPI	ATP synthase	Strong Purifying Selection	Not Significant
OR698932	atpI	MN153814	atpI	0.00534609	0.0286557	0.186563	ATPI	ATP synthase	Strong Purifying Selection	Not Significant
OR698932	atpI	MN153815	atpI	0.00534609	0.0286557	0.186563	ATPI	ATP synthase	Strong Purifying Selection	Not Significant
OR698932	atpI	OM066336	atpI	0.00534609	0.0286557	0.186563	ATPI	ATP synthase	Strong Purifying Selection	Not Significant
OR698932	atpI	OK055712	atpI	0.00534609	0.0286557	0.186563	ATPI	ATP synthase	Strong Purifying Selection	Not Significant
OR698932	atpI	MW794132	atpI	0.00534609	0.0286557	0.186563	ATPI	ATP synthase	Strong Purifying Selection	Not Significant
OR698932	atpI	OM066324	atpI	0.00534609	0.0286557	0.186563	ATPI	ATP synthase	Strong Purifying Selection	Not Significant
OR698932	atpI	MW284890	atpI	0.00534609	0.0286557	0.186563	ATPI	ATP synthase	Strong Purifying Selection	Not Significant
OR698932	atpI	OM066338	atpI	0.00534609	0.0286557	0.186563	ATPI	ATP synthase	Strong Purifying Selection	Not Significant
OR698932	atpI	OM066339	atpI	0.00534609	0.0286557	0.186563	ATPI	ATP synthase	Strong Purifying Selection	Not Significant
MN153814	atpI	MN602053	atpI	0.00534609	0.0286557	0.186563	ATPI	ATP synthase	Strong Purifying Selection	Not Significant
MN153814	atpI	MW489465	atpI	0.00534609	0.0286557	0.186563	ATPI	ATP synthase	Strong Purifying Selection	Not Significant
MN153815	atpI	MN602053	atpI	0.00534609	0.0286557	0.186563	ATPI	ATP synthase	Strong Purifying Selection	Not Significant
MN153815	atpI	MW489465	atpI	0.00534609	0.0286557	0.186563	ATPI	ATP synthase	Strong Purifying Selection	Not Significant
MN602053	atpI	OM066336	atpI	0.00534609	0.0286557	0.186563	ATPI	ATP synthase	Strong Purifying Selection	Not Significant
MN602053	atpI	OK055712	atpI	0.00534609	0.0286557	0.186563	ATPI	ATP synthase	Strong Purifying Selection	Not Significant
MN602053	atpI	MW794132	atpI	0.00534609	0.0286557	0.186563	ATPI	ATP synthase	Strong Purifying Selection	Not Significant
MN602053	atpI	OM066324	atpI	0.00534609	0.0286557	0.186563	ATPI	ATP synthase	Strong Purifying Selection	Not Significant
MN602053	atpI	MW284890	atpI	0.00534609	0.0286557	0.186563	ATPI	ATP synthase	Strong Purifying Selection	Not Significant
MN602053	atpI	OM066338	atpI	0.00534609	0.0286557	0.186563	ATPI	ATP synthase	Strong Purifying Selection	Not Significant
MN602053	atpI	OM066339	atpI	0.00534609	0.0286557	0.186563	ATPI	ATP synthase	Strong Purifying Selection	Not Significant
OR698941	atpI	OR698945	atpI	0.00534609	0.0286557	0.186563	ATPI	ATP synthase	Strong Purifying Selection	Not Significant
OR698941	atpI	OM066304	atpI	0.00534609	0.0286557	0.186563	ATPI	ATP synthase	Strong Purifying Selection	Not Significant
OM066336	atpI	MW489465	atpI	0.00534609	0.0286557	0.186563	ATPI	ATP synthase	Strong Purifying Selection	Not Significant
OK055712	atpI	MW489465	atpI	0.00534609	0.0286557	0.186563	ATPI	ATP synthase	Strong Purifying Selection	Not Significant
MW794132	atpI	MW489465	atpI	0.00534609	0.0286557	0.186563	ATPI	ATP synthase	Strong Purifying Selection	Not Significant
OM066324	atpI	MW489465	atpI	0.00534609	0.0286557	0.186563	ATPI	ATP synthase	Strong Purifying Selection	Not Significant
MW284890	atpI	MW489465	atpI	0.00534609	0.0286557	0.186563	ATPI	ATP synthase	Strong Purifying Selection	Not Significant
OM066338	atpI	MW489465	atpI	0.00534609	0.0286557	0.186563	ATPI	ATP synthase	Strong Purifying Selection	Not Significant
MW489465	atpI	OM066339	atpI	0.00534609	0.0286557	0.186563	ATPI	ATP synthase	Strong Purifying Selection	Not Significant
OR698941	atpI	MN315108	atpI	0.00534446	0.0286839	0.186323	ATPI	ATP synthase	Strong Purifying Selection	Not Significant
KJ524105	atpI	OM066287	atpI	0.0143385	0.076971	0.186284	ATPI	ATP synthase	Strong Purifying Selection	Not Significant
MW794131	atpB	MN535014	atpB	0.0035455	0.0190499	0.186116	ATPB	ATP synthase	Strong Purifying Selection	Not Significant
MW284890	atpB	MN535014	atpB	0.0035455	0.0190499	0.186116	ATPB	ATP synthase	Strong Purifying Selection	Not Significant
MN153814	atpB	MN535014	atpB	0.00354496	0.0190588	0.186001	ATPB	ATP synthase	Strong Purifying Selection	Not Significant
MN315108	atpB	MN535014	atpB	0.00354496	0.0190588	0.186001	ATPB	ATP synthase	Strong Purifying Selection	Not Significant
MZ751073	atpB	OM066338	atpB	0.00354496	0.0190588	0.186001	ATPB	ATP synthase	Strong Purifying Selection	Not Significant
OM066338	atpB	MN535015	atpB	0.00354496	0.0190588	0.186001	ATPB	ATP synthase	Strong Purifying Selection	Not Significant
OM066287	atpI	MW794129	atpI	0.014332	0.0770867	0.18592	ATPI	ATP synthase	Strong Purifying Selection	Not Significant
MW794131	atpA	OM066304	atpA	0.0061199	0.0329255	0.185871	ATPA	ATP synthase	Strong Purifying Selection	Not Significant
MN153815	atpB	OM066338	atpB	0.00354389	0.0190767	0.185771	ATPB	ATP synthase	Strong Purifying Selection	Not Significant
MW794134	atpB	OM066304	atpB	0.00354335	0.0190856	0.185655	ATPB	ATP synthase	Strong Purifying Selection	Not Significant
KJ524105	atpA	OM066338	atpA	0.00375392	0.020226	0.185599	ATPA	ATP synthase	Strong Purifying Selection	Not Significant
OM066342	atpA	OM066338	atpA	0.00375377	0.0202284	0.185569	ATPA	ATP synthase	Strong Purifying Selection	Not Significant
OL875133	atpA	OM066338	atpA	0.00375377	0.0202284	0.185569	ATPA	ATP synthase	Strong Purifying Selection	Not Significant
OM066338	atpA	MN315107	atpA	0.00375377	0.0202284	0.185569	ATPA	ATP synthase	Strong Purifying Selection	Not Significant
OM066345	atpA	MN535015	atpA	0.0141361	0.0762405	0.185415	ATPA	ATP synthase	Strong Purifying Selection	Not Significant
MW794128	atpB	MN535014	atpB	0.00987287	0.0532706	0.185334	ATPB	ATP synthase	Strong Purifying Selection	Not Significant
OM066287	atpB	OM066304	atpB	0.011228	0.0605925	0.185303	ATPB	ATP synthase	Strong Purifying Selection	Not Significant
OM066341	atpI	MW794127	atpI	0.0107445	0.0582026	0.184606	ATPI	ATP synthase	Strong Purifying Selection	Not Significant
MW794127	atpI	OM066335	atpI	0.0107445	0.0582026	0.184606	ATPI	ATP synthase	Strong Purifying Selection	Not Significant
OM066280	atpE	OM066338	atpE	0.00995944	0.0541124	0.184051	ATPE	ATP synthase	Strong Purifying Selection	Not Significant
OM066341	atpE	OM066345	atpE	0.00995649	0.0541646	0.183819	ATPE	ATP synthase	Strong Purifying Selection	Not Significant
OM066342	atpE	OM066345	atpE	0.00995649	0.0541646	0.183819	ATPE	ATP synthase	Strong Purifying Selection	Not Significant
OL875133	atpE	OM066345	atpE	0.00995649	0.0541646	0.183819	ATPE	ATP synthase	Strong Purifying Selection	Not Significant
OM066345	atpE	MN153814	atpE	0.00995649	0.0541646	0.183819	ATPE	ATP synthase	Strong Purifying Selection	Not Significant
OM066345	atpE	MN153815	atpE	0.00995649	0.0541646	0.183819	ATPE	ATP synthase	Strong Purifying Selection	Not Significant
OM066345	atpE	OL875146	atpE	0.00995649	0.0541646	0.183819	ATPE	ATP synthase	Strong Purifying Selection	Not Significant
OM066345	atpE	MN315108	atpE	0.00995649	0.0541646	0.183819	ATPE	ATP synthase	Strong Purifying Selection	Not Significant
OM066345	atpE	MW794131	atpE	0.00995649	0.0541646	0.183819	ATPE	ATP synthase	Strong Purifying Selection	Not Significant
OM066345	atpE	OM066336	atpE	0.00995649	0.0541646	0.183819	ATPE	ATP synthase	Strong Purifying Selection	Not Significant
OM066345	atpE	OK055712	atpE	0.00995649	0.0541646	0.183819	ATPE	ATP synthase	Strong Purifying Selection	Not Significant
OM066345	atpE	OM066335	atpE	0.00995649	0.0541646	0.183819	ATPE	ATP synthase	Strong Purifying Selection	Not Significant
OM066345	atpE	KJ524105	atpE	0.00995649	0.0541646	0.183819	ATPE	ATP synthase	Strong Purifying Selection	Not Significant
OM066345	atpE	OM066324	atpE	0.00995649	0.0541646	0.183819	ATPE	ATP synthase	Strong Purifying Selection	Not Significant
OM066345	atpE	MW284890	atpE	0.00995649	0.0541646	0.183819	ATPE	ATP synthase	Strong Purifying Selection	Not Significant
OM066345	atpE	MW794134	atpE	0.00995649	0.0541646	0.183819	ATPE	ATP synthase	Strong Purifying Selection	Not Significant
OM066345	atpE	OM066327	atpE	0.00995649	0.0541646	0.183819	ATPE	ATP synthase	Strong Purifying Selection	Not Significant
OM066345	atpE	OM066316	atpE	0.00995649	0.0541646	0.183819	ATPE	ATP synthase	Strong Purifying Selection	Not Significant
OM066345	atpE	MZ751073	atpE	0.00995649	0.0541646	0.183819	ATPE	ATP synthase	Strong Purifying Selection	Not Significant
OM066345	atpE	MN315107	atpE	0.00995649	0.0541646	0.183819	ATPE	ATP synthase	Strong Purifying Selection	Not Significant
OM066345	atpE	OM066339	atpE	0.00995649	0.0541646	0.183819	ATPE	ATP synthase	Strong Purifying Selection	Not Significant
OM066345	atpE	MW794129	atpE	0.00995649	0.0541646	0.183819	ATPE	ATP synthase	Strong Purifying Selection	Not Significant
OM066345	atpE	MN535015	atpE	0.00995649	0.0541646	0.183819	ATPE	ATP synthase	Strong Purifying Selection	Not Significant
OM066341	atpE	OR698932	atpE	0.00995514	0.0541887	0.183712	ATPE	ATP synthase	Strong Purifying Selection	Not Significant
OM066341	atpE	OR698926	atpE	0.00995514	0.0541887	0.183712	ATPE	ATP synthase	Strong Purifying Selection	Not Significant
OM066341	atpE	MN602053	atpE	0.00995514	0.0541887	0.183712	ATPE	ATP synthase	Strong Purifying Selection	Not Significant
OM066341	atpE	OR698941	atpE	0.00995514	0.0541887	0.183712	ATPE	ATP synthase	Strong Purifying Selection	Not Significant
OM066341	atpE	MW489465	atpE	0.00995514	0.0541887	0.183712	ATPE	ATP synthase	Strong Purifying Selection	Not Significant
OM066342	atpE	OR698932	atpE	0.00995514	0.0541887	0.183712	ATPE	ATP synthase	Strong Purifying Selection	Not Significant
OM066342	atpE	OR698926	atpE	0.00995514	0.0541887	0.183712	ATPE	ATP synthase	Strong Purifying Selection	Not Significant
OM066342	atpE	MN602053	atpE	0.00995514	0.0541887	0.183712	ATPE	ATP synthase	Strong Purifying Selection	Not Significant
OM066342	atpE	OR698941	atpE	0.00995514	0.0541887	0.183712	ATPE	ATP synthase	Strong Purifying Selection	Not Significant
OM066342	atpE	MW489465	atpE	0.00995514	0.0541887	0.183712	ATPE	ATP synthase	Strong Purifying Selection	Not Significant
OL875133	atpE	OR698932	atpE	0.00995514	0.0541887	0.183712	ATPE	ATP synthase	Strong Purifying Selection	Not Significant
OL875133	atpE	OR698926	atpE	0.00995514	0.0541887	0.183712	ATPE	ATP synthase	Strong Purifying Selection	Not Significant
OL875133	atpE	MN602053	atpE	0.00995514	0.0541887	0.183712	ATPE	ATP synthase	Strong Purifying Selection	Not Significant
OL875133	atpE	OR698941	atpE	0.00995514	0.0541887	0.183712	ATPE	ATP synthase	Strong Purifying Selection	Not Significant
OL875133	atpE	MW489465	atpE	0.00995514	0.0541887	0.183712	ATPE	ATP synthase	Strong Purifying Selection	Not Significant
OR698932	atpE	MN153814	atpE	0.00995514	0.0541887	0.183712	ATPE	ATP synthase	Strong Purifying Selection	Not Significant
OR698932	atpE	MN153815	atpE	0.00995514	0.0541887	0.183712	ATPE	ATP synthase	Strong Purifying Selection	Not Significant
OR698932	atpE	OL875146	atpE	0.00995514	0.0541887	0.183712	ATPE	ATP synthase	Strong Purifying Selection	Not Significant
OR698932	atpE	MN315108	atpE	0.00995514	0.0541887	0.183712	ATPE	ATP synthase	Strong Purifying Selection	Not Significant
OR698932	atpE	MW794131	atpE	0.00995514	0.0541887	0.183712	ATPE	ATP synthase	Strong Purifying Selection	Not Significant
OR698932	atpE	OM066336	atpE	0.00995514	0.0541887	0.183712	ATPE	ATP synthase	Strong Purifying Selection	Not Significant
OR698932	atpE	OK055712	atpE	0.00995514	0.0541887	0.183712	ATPE	ATP synthase	Strong Purifying Selection	Not Significant
OR698932	atpE	OM066335	atpE	0.00995514	0.0541887	0.183712	ATPE	ATP synthase	Strong Purifying Selection	Not Significant
OR698932	atpE	KJ524105	atpE	0.00995514	0.0541887	0.183712	ATPE	ATP synthase	Strong Purifying Selection	Not Significant
OR698932	atpE	OM066324	atpE	0.00995514	0.0541887	0.183712	ATPE	ATP synthase	Strong Purifying Selection	Not Significant
OR698932	atpE	MW284890	atpE	0.00995514	0.0541887	0.183712	ATPE	ATP synthase	Strong Purifying Selection	Not Significant
OR698932	atpE	MW794134	atpE	0.00995514	0.0541887	0.183712	ATPE	ATP synthase	Strong Purifying Selection	Not Significant
OR698932	atpE	OM066327	atpE	0.00995514	0.0541887	0.183712	ATPE	ATP synthase	Strong Purifying Selection	Not Significant
OR698932	atpE	OM066316	atpE	0.00995514	0.0541887	0.183712	ATPE	ATP synthase	Strong Purifying Selection	Not Significant
OR698932	atpE	MZ751073	atpE	0.00995514	0.0541887	0.183712	ATPE	ATP synthase	Strong Purifying Selection	Not Significant
OR698932	atpE	MN315107	atpE	0.00995514	0.0541887	0.183712	ATPE	ATP synthase	Strong Purifying Selection	Not Significant
OR698932	atpE	OM066339	atpE	0.00995514	0.0541887	0.183712	ATPE	ATP synthase	Strong Purifying Selection	Not Significant
OR698932	atpE	MW794129	atpE	0.00995514	0.0541887	0.183712	ATPE	ATP synthase	Strong Purifying Selection	Not Significant
OR698932	atpE	MN535015	atpE	0.00995514	0.0541887	0.183712	ATPE	ATP synthase	Strong Purifying Selection	Not Significant
MN153814	atpE	OR698926	atpE	0.00995514	0.0541887	0.183712	ATPE	ATP synthase	Strong Purifying Selection	Not Significant
MN153814	atpE	MN602053	atpE	0.00995514	0.0541887	0.183712	ATPE	ATP synthase	Strong Purifying Selection	Not Significant
MN153814	atpE	OR698941	atpE	0.00995514	0.0541887	0.183712	ATPE	ATP synthase	Strong Purifying Selection	Not Significant
MN153814	atpE	MW489465	atpE	0.00995514	0.0541887	0.183712	ATPE	ATP synthase	Strong Purifying Selection	Not Significant
OR698926	atpE	MN153815	atpE	0.00995514	0.0541887	0.183712	ATPE	ATP synthase	Strong Purifying Selection	Not Significant
OR698926	atpE	OL875146	atpE	0.00995514	0.0541887	0.183712	ATPE	ATP synthase	Strong Purifying Selection	Not Significant
OR698926	atpE	MN315108	atpE	0.00995514	0.0541887	0.183712	ATPE	ATP synthase	Strong Purifying Selection	Not Significant
OR698926	atpE	MW794131	atpE	0.00995514	0.0541887	0.183712	ATPE	ATP synthase	Strong Purifying Selection	Not Significant
OR698926	atpE	OM066336	atpE	0.00995514	0.0541887	0.183712	ATPE	ATP synthase	Strong Purifying Selection	Not Significant
OR698926	atpE	OK055712	atpE	0.00995514	0.0541887	0.183712	ATPE	ATP synthase	Strong Purifying Selection	Not Significant
OR698926	atpE	OM066335	atpE	0.00995514	0.0541887	0.183712	ATPE	ATP synthase	Strong Purifying Selection	Not Significant
OR698926	atpE	KJ524105	atpE	0.00995514	0.0541887	0.183712	ATPE	ATP synthase	Strong Purifying Selection	Not Significant
OR698926	atpE	OM066324	atpE	0.00995514	0.0541887	0.183712	ATPE	ATP synthase	Strong Purifying Selection	Not Significant
OR698926	atpE	MW284890	atpE	0.00995514	0.0541887	0.183712	ATPE	ATP synthase	Strong Purifying Selection	Not Significant
OR698926	atpE	MW794134	atpE	0.00995514	0.0541887	0.183712	ATPE	ATP synthase	Strong Purifying Selection	Not Significant
OR698926	atpE	OM066327	atpE	0.00995514	0.0541887	0.183712	ATPE	ATP synthase	Strong Purifying Selection	Not Significant
OR698926	atpE	OM066316	atpE	0.00995514	0.0541887	0.183712	ATPE	ATP synthase	Strong Purifying Selection	Not Significant
OR698926	atpE	MZ751073	atpE	0.00995514	0.0541887	0.183712	ATPE	ATP synthase	Strong Purifying Selection	Not Significant
OR698926	atpE	MN315107	atpE	0.00995514	0.0541887	0.183712	ATPE	ATP synthase	Strong Purifying Selection	Not Significant
OR698926	atpE	OM066339	atpE	0.00995514	0.0541887	0.183712	ATPE	ATP synthase	Strong Purifying Selection	Not Significant
OR698926	atpE	MW794129	atpE	0.00995514	0.0541887	0.183712	ATPE	ATP synthase	Strong Purifying Selection	Not Significant
OR698926	atpE	MN535015	atpE	0.00995514	0.0541887	0.183712	ATPE	ATP synthase	Strong Purifying Selection	Not Significant
MN153815	atpE	MN602053	atpE	0.00995514	0.0541887	0.183712	ATPE	ATP synthase	Strong Purifying Selection	Not Significant
MN153815	atpE	OR698941	atpE	0.00995514	0.0541887	0.183712	ATPE	ATP synthase	Strong Purifying Selection	Not Significant
MN153815	atpE	MW489465	atpE	0.00995514	0.0541887	0.183712	ATPE	ATP synthase	Strong Purifying Selection	Not Significant
OL875146	atpE	MN602053	atpE	0.00995514	0.0541887	0.183712	ATPE	ATP synthase	Strong Purifying Selection	Not Significant
OL875146	atpE	OR698941	atpE	0.00995514	0.0541887	0.183712	ATPE	ATP synthase	Strong Purifying Selection	Not Significant
OL875146	atpE	MW489465	atpE	0.00995514	0.0541887	0.183712	ATPE	ATP synthase	Strong Purifying Selection	Not Significant
MN602053	atpE	MN315108	atpE	0.00995514	0.0541887	0.183712	ATPE	ATP synthase	Strong Purifying Selection	Not Significant
MN602053	atpE	MW794131	atpE	0.00995514	0.0541887	0.183712	ATPE	ATP synthase	Strong Purifying Selection	Not Significant
MN602053	atpE	OM066336	atpE	0.00995514	0.0541887	0.183712	ATPE	ATP synthase	Strong Purifying Selection	Not Significant
MN602053	atpE	OK055712	atpE	0.00995514	0.0541887	0.183712	ATPE	ATP synthase	Strong Purifying Selection	Not Significant
MN602053	atpE	OM066335	atpE	0.00995514	0.0541887	0.183712	ATPE	ATP synthase	Strong Purifying Selection	Not Significant
MN602053	atpE	KJ524105	atpE	0.00995514	0.0541887	0.183712	ATPE	ATP synthase	Strong Purifying Selection	Not Significant
MN602053	atpE	OM066324	atpE	0.00995514	0.0541887	0.183712	ATPE	ATP synthase	Strong Purifying Selection	Not Significant
MN602053	atpE	MW284890	atpE	0.00995514	0.0541887	0.183712	ATPE	ATP synthase	Strong Purifying Selection	Not Significant
MN602053	atpE	MW794134	atpE	0.00995514	0.0541887	0.183712	ATPE	ATP synthase	Strong Purifying Selection	Not Significant
MN602053	atpE	OM066327	atpE	0.00995514	0.0541887	0.183712	ATPE	ATP synthase	Strong Purifying Selection	Not Significant
MN602053	atpE	OM066316	atpE	0.00995514	0.0541887	0.183712	ATPE	ATP synthase	Strong Purifying Selection	Not Significant
MN602053	atpE	MZ751073	atpE	0.00995514	0.0541887	0.183712	ATPE	ATP synthase	Strong Purifying Selection	Not Significant
MN602053	atpE	MN315107	atpE	0.00995514	0.0541887	0.183712	ATPE	ATP synthase	Strong Purifying Selection	Not Significant
MN602053	atpE	OM066339	atpE	0.00995514	0.0541887	0.183712	ATPE	ATP synthase	Strong Purifying Selection	Not Significant
MN602053	atpE	MW794129	atpE	0.00995514	0.0541887	0.183712	ATPE	ATP synthase	Strong Purifying Selection	Not Significant
MN602053	atpE	MN535015	atpE	0.00995514	0.0541887	0.183712	ATPE	ATP synthase	Strong Purifying Selection	Not Significant
OR698941	atpE	MN315108	atpE	0.00995514	0.0541887	0.183712	ATPE	ATP synthase	Strong Purifying Selection	Not Significant
OR698941	atpE	MW794131	atpE	0.00995514	0.0541887	0.183712	ATPE	ATP synthase	Strong Purifying Selection	Not Significant
OR698941	atpE	OM066336	atpE	0.00995514	0.0541887	0.183712	ATPE	ATP synthase	Strong Purifying Selection	Not Significant
OR698941	atpE	OK055712	atpE	0.00995514	0.0541887	0.183712	ATPE	ATP synthase	Strong Purifying Selection	Not Significant
OR698941	atpE	OM066335	atpE	0.00995514	0.0541887	0.183712	ATPE	ATP synthase	Strong Purifying Selection	Not Significant
OR698941	atpE	KJ524105	atpE	0.00995514	0.0541887	0.183712	ATPE	ATP synthase	Strong Purifying Selection	Not Significant
OR698941	atpE	OM066324	atpE	0.00995514	0.0541887	0.183712	ATPE	ATP synthase	Strong Purifying Selection	Not Significant
OR698941	atpE	MW284890	atpE	0.00995514	0.0541887	0.183712	ATPE	ATP synthase	Strong Purifying Selection	Not Significant
OR698941	atpE	MW794134	atpE	0.00995514	0.0541887	0.183712	ATPE	ATP synthase	Strong Purifying Selection	Not Significant
OR698941	atpE	OM066327	atpE	0.00995514	0.0541887	0.183712	ATPE	ATP synthase	Strong Purifying Selection	Not Significant
OR698941	atpE	OM066316	atpE	0.00995514	0.0541887	0.183712	ATPE	ATP synthase	Strong Purifying Selection	Not Significant
OR698941	atpE	MZ751073	atpE	0.00995514	0.0541887	0.183712	ATPE	ATP synthase	Strong Purifying Selection	Not Significant
OR698941	atpE	MN315107	atpE	0.00995514	0.0541887	0.183712	ATPE	ATP synthase	Strong Purifying Selection	Not Significant
OR698941	atpE	OM066339	atpE	0.00995514	0.0541887	0.183712	ATPE	ATP synthase	Strong Purifying Selection	Not Significant
OR698941	atpE	MW794129	atpE	0.00995514	0.0541887	0.183712	ATPE	ATP synthase	Strong Purifying Selection	Not Significant
OR698941	atpE	MN535015	atpE	0.00995514	0.0541887	0.183712	ATPE	ATP synthase	Strong Purifying Selection	Not Significant
MN315108	atpE	MW489465	atpE	0.00995514	0.0541887	0.183712	ATPE	ATP synthase	Strong Purifying Selection	Not Significant
MW794131	atpE	MW489465	atpE	0.00995514	0.0541887	0.183712	ATPE	ATP synthase	Strong Purifying Selection	Not Significant
OM066336	atpE	MW489465	atpE	0.00995514	0.0541887	0.183712	ATPE	ATP synthase	Strong Purifying Selection	Not Significant
OK055712	atpE	MW489465	atpE	0.00995514	0.0541887	0.183712	ATPE	ATP synthase	Strong Purifying Selection	Not Significant
OM066335	atpE	MW489465	atpE	0.00995514	0.0541887	0.183712	ATPE	ATP synthase	Strong Purifying Selection	Not Significant
KJ524105	atpE	MW489465	atpE	0.00995514	0.0541887	0.183712	ATPE	ATP synthase	Strong Purifying Selection	Not Significant
OM066324	atpE	MW489465	atpE	0.00995514	0.0541887	0.183712	ATPE	ATP synthase	Strong Purifying Selection	Not Significant
MW284890	atpE	MW489465	atpE	0.00995514	0.0541887	0.183712	ATPE	ATP synthase	Strong Purifying Selection	Not Significant
MW794134	atpE	MW489465	atpE	0.00995514	0.0541887	0.183712	ATPE	ATP synthase	Strong Purifying Selection	Not Significant
OM066327	atpE	MW489465	atpE	0.00995514	0.0541887	0.183712	ATPE	ATP synthase	Strong Purifying Selection	Not Significant
OM066316	atpE	MW489465	atpE	0.00995514	0.0541887	0.183712	ATPE	ATP synthase	Strong Purifying Selection	Not Significant
MZ751073	atpE	MW489465	atpE	0.00995514	0.0541887	0.183712	ATPE	ATP synthase	Strong Purifying Selection	Not Significant
MW489465	atpE	MN315107	atpE	0.00995514	0.0541887	0.183712	ATPE	ATP synthase	Strong Purifying Selection	Not Significant
MW489465	atpE	OM066339	atpE	0.00995514	0.0541887	0.183712	ATPE	ATP synthase	Strong Purifying Selection	Not Significant
MW489465	atpE	MW794129	atpE	0.00995514	0.0541887	0.183712	ATPE	ATP synthase	Strong Purifying Selection	Not Significant
MW489465	atpE	MN535015	atpE	0.00995514	0.0541887	0.183712	ATPE	ATP synthase	Strong Purifying Selection	Not Significant
KM032625	atpA	MW528213	atpA	0.0123587	0.067303	0.183628	ATPA	ATP synthase	Strong Purifying Selection	Not Significant
KM032625	atpA	MN153815	atpA	0.0123587	0.067303	0.183628	ATPA	ATP synthase	Strong Purifying Selection	Not Significant
KM032625	atpA	MF983795	atpA	0.0123587	0.067303	0.183628	ATPA	ATP synthase	Strong Purifying Selection	Not Significant
MW528213	atpA	OM066347	atpA	0.0123587	0.067303	0.183628	ATPA	ATP synthase	Strong Purifying Selection	Not Significant
OM066347	atpA	MN153815	atpA	0.0123587	0.067303	0.183628	ATPA	ATP synthase	Strong Purifying Selection	Not Significant
OM066347	atpA	MF983795	atpA	0.0123587	0.067303	0.183628	ATPA	ATP synthase	Strong Purifying Selection	Not Significant
KM032625	atpA	OM066327	atpA	0.0123549	0.0673683	0.183394	ATPA	ATP synthase	Strong Purifying Selection	Not Significant
OM066347	atpA	OM066327	atpA	0.0123549	0.0673683	0.183394	ATPA	ATP synthase	Strong Purifying Selection	Not Significant
OM066346	atpA	MN535015	atpA	0.0123535	0.067393	0.183306	ATPA	ATP synthase	Strong Purifying Selection	Not Significant
OM066280	atpE	Seq3	atpE	0.00994814	0.0543135	0.183161	ATPE	ATP synthase	Strong Purifying Selection	Not Significant
KM032625	atpE	OM066341	atpE	0.00994519	0.0543663	0.182929	ATPE	ATP synthase	Strong Purifying Selection	Not Significant
KM032625	atpE	OM066342	atpE	0.00994519	0.0543663	0.182929	ATPE	ATP synthase	Strong Purifying Selection	Not Significant
KM032625	atpE	OL875133	atpE	0.00994519	0.0543663	0.182929	ATPE	ATP synthase	Strong Purifying Selection	Not Significant
KM032625	atpE	MN153814	atpE	0.00994519	0.0543663	0.182929	ATPE	ATP synthase	Strong Purifying Selection	Not Significant
KM032625	atpE	MN153815	atpE	0.00994519	0.0543663	0.182929	ATPE	ATP synthase	Strong Purifying Selection	Not Significant
KM032625	atpE	OL875146	atpE	0.00994519	0.0543663	0.182929	ATPE	ATP synthase	Strong Purifying Selection	Not Significant
KM032625	atpE	MN315108	atpE	0.00994519	0.0543663	0.182929	ATPE	ATP synthase	Strong Purifying Selection	Not Significant
KM032625	atpE	MW794131	atpE	0.00994519	0.0543663	0.182929	ATPE	ATP synthase	Strong Purifying Selection	Not Significant
KM032625	atpE	OM066336	atpE	0.00994519	0.0543663	0.182929	ATPE	ATP synthase	Strong Purifying Selection	Not Significant
KM032625	atpE	OK055712	atpE	0.00994519	0.0543663	0.182929	ATPE	ATP synthase	Strong Purifying Selection	Not Significant
KM032625	atpE	OM066335	atpE	0.00994519	0.0543663	0.182929	ATPE	ATP synthase	Strong Purifying Selection	Not Significant
KM032625	atpE	KJ524105	atpE	0.00994519	0.0543663	0.182929	ATPE	ATP synthase	Strong Purifying Selection	Not Significant
KM032625	atpE	OM066324	atpE	0.00994519	0.0543663	0.182929	ATPE	ATP synthase	Strong Purifying Selection	Not Significant
KM032625	atpE	MW284890	atpE	0.00994519	0.0543663	0.182929	ATPE	ATP synthase	Strong Purifying Selection	Not Significant
KM032625	atpE	MW794134	atpE	0.00994519	0.0543663	0.182929	ATPE	ATP synthase	Strong Purifying Selection	Not Significant
KM032625	atpE	OM066327	atpE	0.00994519	0.0543663	0.182929	ATPE	ATP synthase	Strong Purifying Selection	Not Significant
KM032625	atpE	OM066316	atpE	0.00994519	0.0543663	0.182929	ATPE	ATP synthase	Strong Purifying Selection	Not Significant
KM032625	atpE	MZ751073	atpE	0.00994519	0.0543663	0.182929	ATPE	ATP synthase	Strong Purifying Selection	Not Significant
KM032625	atpE	MN315107	atpE	0.00994519	0.0543663	0.182929	ATPE	ATP synthase	Strong Purifying Selection	Not Significant
KM032625	atpE	OM066339	atpE	0.00994519	0.0543663	0.182929	ATPE	ATP synthase	Strong Purifying Selection	Not Significant
KM032625	atpE	MW794129	atpE	0.00994519	0.0543663	0.182929	ATPE	ATP synthase	Strong Purifying Selection	Not Significant
KM032625	atpE	MN535015	atpE	0.00994519	0.0543663	0.182929	ATPE	ATP synthase	Strong Purifying Selection	Not Significant
OM066341	atpE	OM066347	atpE	0.00994519	0.0543663	0.182929	ATPE	ATP synthase	Strong Purifying Selection	Not Significant
OM066342	atpE	OM066347	atpE	0.00994519	0.0543663	0.182929	ATPE	ATP synthase	Strong Purifying Selection	Not Significant
OL875133	atpE	OM066347	atpE	0.00994519	0.0543663	0.182929	ATPE	ATP synthase	Strong Purifying Selection	Not Significant
OM066347	atpE	MN153814	atpE	0.00994519	0.0543663	0.182929	ATPE	ATP synthase	Strong Purifying Selection	Not Significant
OM066347	atpE	MN153815	atpE	0.00994519	0.0543663	0.182929	ATPE	ATP synthase	Strong Purifying Selection	Not Significant
OM066347	atpE	OL875146	atpE	0.00994519	0.0543663	0.182929	ATPE	ATP synthase	Strong Purifying Selection	Not Significant
OM066347	atpE	MN315108	atpE	0.00994519	0.0543663	0.182929	ATPE	ATP synthase	Strong Purifying Selection	Not Significant
OM066347	atpE	MW794131	atpE	0.00994519	0.0543663	0.182929	ATPE	ATP synthase	Strong Purifying Selection	Not Significant
OM066347	atpE	OM066336	atpE	0.00994519	0.0543663	0.182929	ATPE	ATP synthase	Strong Purifying Selection	Not Significant
OM066347	atpE	OK055712	atpE	0.00994519	0.0543663	0.182929	ATPE	ATP synthase	Strong Purifying Selection	Not Significant
OM066347	atpE	OM066335	atpE	0.00994519	0.0543663	0.182929	ATPE	ATP synthase	Strong Purifying Selection	Not Significant
OM066347	atpE	KJ524105	atpE	0.00994519	0.0543663	0.182929	ATPE	ATP synthase	Strong Purifying Selection	Not Significant
OM066347	atpE	OM066324	atpE	0.00994519	0.0543663	0.182929	ATPE	ATP synthase	Strong Purifying Selection	Not Significant
OM066347	atpE	MW284890	atpE	0.00994519	0.0543663	0.182929	ATPE	ATP synthase	Strong Purifying Selection	Not Significant
OM066347	atpE	MW794134	atpE	0.00994519	0.0543663	0.182929	ATPE	ATP synthase	Strong Purifying Selection	Not Significant
OM066347	atpE	OM066327	atpE	0.00994519	0.0543663	0.182929	ATPE	ATP synthase	Strong Purifying Selection	Not Significant
OM066347	atpE	OM066316	atpE	0.00994519	0.0543663	0.182929	ATPE	ATP synthase	Strong Purifying Selection	Not Significant
OM066347	atpE	MZ751073	atpE	0.00994519	0.0543663	0.182929	ATPE	ATP synthase	Strong Purifying Selection	Not Significant
OM066347	atpE	MN315107	atpE	0.00994519	0.0543663	0.182929	ATPE	ATP synthase	Strong Purifying Selection	Not Significant
OM066347	atpE	OM066339	atpE	0.00994519	0.0543663	0.182929	ATPE	ATP synthase	Strong Purifying Selection	Not Significant
OM066347	atpE	MW794129	atpE	0.00994519	0.0543663	0.182929	ATPE	ATP synthase	Strong Purifying Selection	Not Significant
OM066347	atpE	MN535015	atpE	0.00994519	0.0543663	0.182929	ATPE	ATP synthase	Strong Purifying Selection	Not Significant
OR698927	atpE	OR698945	atpE	0.0099425	0.0544147	0.182717	ATPE	ATP synthase	Strong Purifying Selection	Not Significant
OR698927	atpE	OM066304	atpE	0.0099425	0.0544147	0.182717	ATPE	ATP synthase	Strong Purifying Selection	Not Significant
OR698927	atpE	MN535014	atpE	0.0099425	0.0544147	0.182717	ATPE	ATP synthase	Strong Purifying Selection	Not Significant
OM066336	atpA	MW794128	atpA	0.0123436	0.067565	0.182693	ATPA	ATP synthase	Strong Purifying Selection	Not Significant
MW794127	atpB	OM066304	atpB	0.00941982	0.0518441	0.181695	ATPB	ATP synthase	Strong Purifying Selection	Not Significant
OM066345	atpA	OM066336	atpA	0.0132448	0.0732741	0.180756	ATPA	ATP synthase	Strong Purifying Selection	Not Significant
KM032625	atpA	MW794131	atpA	0.0132392	0.0733725	0.180438	ATPA	ATP synthase	Strong Purifying Selection	Not Significant
OM066347	atpA	MW794131	atpA	0.0132392	0.0733725	0.180438	ATPA	ATP synthase	Strong Purifying Selection	Not Significant
OM066341	atpB	OR698926	atpB	0.0116633	0.0647608	0.180099	ATPB	ATP synthase	Strong Purifying Selection	Not Significant
OR698926	atpB	OM066335	atpB	0.0116633	0.0647608	0.180099	ATPB	ATP synthase	Strong Purifying Selection	Not Significant
OR698926	atpB	OM066327	atpB	0.0116633	0.0647608	0.180099	ATPB	ATP synthase	Strong Purifying Selection	Not Significant
MW794127	atpA	MW794128	atpA	0.00219112	0.0121834	0.179844	ATPA	ATP synthase	Strong Purifying Selection	Not Significant
OM066346	atpA	MW794127	atpA	0.00439215	0.0245074	0.179217	ATPA	ATP synthase	Strong Purifying Selection	Not Significant
OR698932	atpA	OR698927	atpA	0.00437417	0.0244196	0.179125	ATPA	ATP synthase	Strong Purifying Selection	Not Significant
OR698927	atpA	OR698941	atpA	0.00437417	0.0244196	0.179125	ATPA	ATP synthase	Strong Purifying Selection	Not Significant
OR698927	atpA	MW489465	atpA	0.00437417	0.0244196	0.179125	ATPA	ATP synthase	Strong Purifying Selection	Not Significant
MW528213	atpA	MN535014	atpA	0.00437219	0.0244538	0.178794	ATPA	ATP synthase	Strong Purifying Selection	Not Significant
MN153815	atpA	MN535014	atpA	0.00437219	0.0244538	0.178794	ATPA	ATP synthase	Strong Purifying Selection	Not Significant
MF983795	atpA	MN535014	atpA	0.00437219	0.0244538	0.178794	ATPA	ATP synthase	Strong Purifying Selection	Not Significant
Seq3	atpA	OM066316	atpA	0.00437153	0.0244653	0.178683	ATPA	ATP synthase	Strong Purifying Selection	Not Significant
KJ524105	atpA	MN535014	atpA	0.0043712	0.0244712	0.178626	ATPA	ATP synthase	Strong Purifying Selection	Not Significant
OM066342	atpA	Seq3	atpA	0.00437038	0.0244855	0.178488	ATPA	ATP synthase	Strong Purifying Selection	Not Significant
OL875133	atpA	Seq3	atpA	0.00437038	0.0244855	0.178488	ATPA	ATP synthase	Strong Purifying Selection	Not Significant
Seq3	atpA	MN315107	atpA	0.00437038	0.0244855	0.178488	ATPA	ATP synthase	Strong Purifying Selection	Not Significant
Seq3	atpA	MW794132	atpA	0.00437021	0.0244883	0.178461	ATPA	ATP synthase	Strong Purifying Selection	Not Significant
OL875146	atpA	OM066304	atpA	0.0043684	0.0245201	0.178156	ATPA	ATP synthase	Strong Purifying Selection	Not Significant
OR698927	atpA	MW794128	atpA	0.0114683	0.0643906	0.178105	ATPA	ATP synthase	Strong Purifying Selection	Not Significant
KM032625	atpA	OL875146	atpA	0.0114661	0.0644294	0.177963	ATPA	ATP synthase	Strong Purifying Selection	Not Significant
OM066347	atpA	OL875146	atpA	0.0114661	0.0644294	0.177963	ATPA	ATP synthase	Strong Purifying Selection	Not Significant
OM066346	atpA	OM066336	atpA	0.0114643	0.0644606	0.17785	ATPA	ATP synthase	Strong Purifying Selection	Not Significant
OM066338	atpA	OR698938	atpA	0.00942793	0.0530192	0.177821	ATPA	ATP synthase	Strong Purifying Selection	Not Significant
MW794127	atpI	Seq3	atpI	0.0071437	0.0403024	0.177252	ATPI	ATP synthase	Strong Purifying Selection	Not Significant
KM032625	atpI	MN153814	atpI	0.00714265	0.0403216	0.177142	ATPI	ATP synthase	Strong Purifying Selection	Not Significant
KM032625	atpI	MN153815	atpI	0.00714265	0.0403216	0.177142	ATPI	ATP synthase	Strong Purifying Selection	Not Significant
KM032625	atpI	OM066336	atpI	0.00714265	0.0403216	0.177142	ATPI	ATP synthase	Strong Purifying Selection	Not Significant
KM032625	atpI	OK055712	atpI	0.00714265	0.0403216	0.177142	ATPI	ATP synthase	Strong Purifying Selection	Not Significant
KM032625	atpI	MW794132	atpI	0.00714265	0.0403216	0.177142	ATPI	ATP synthase	Strong Purifying Selection	Not Significant
KM032625	atpI	OM066324	atpI	0.00714265	0.0403216	0.177142	ATPI	ATP synthase	Strong Purifying Selection	Not Significant
KM032625	atpI	MW284890	atpI	0.00714265	0.0403216	0.177142	ATPI	ATP synthase	Strong Purifying Selection	Not Significant
KM032625	atpI	OM066338	atpI	0.00714265	0.0403216	0.177142	ATPI	ATP synthase	Strong Purifying Selection	Not Significant
KM032625	atpI	OM066339	atpI	0.00714265	0.0403216	0.177142	ATPI	ATP synthase	Strong Purifying Selection	Not Significant
OM066346	atpI	MN153814	atpI	0.00714265	0.0403216	0.177142	ATPI	ATP synthase	Strong Purifying Selection	Not Significant
OM066346	atpI	MN153815	atpI	0.00714265	0.0403216	0.177142	ATPI	ATP synthase	Strong Purifying Selection	Not Significant
OM066346	atpI	OM066336	atpI	0.00714265	0.0403216	0.177142	ATPI	ATP synthase	Strong Purifying Selection	Not Significant
OM066346	atpI	OK055712	atpI	0.00714265	0.0403216	0.177142	ATPI	ATP synthase	Strong Purifying Selection	Not Significant
OM066346	atpI	MW794132	atpI	0.00714265	0.0403216	0.177142	ATPI	ATP synthase	Strong Purifying Selection	Not Significant
OM066346	atpI	OM066324	atpI	0.00714265	0.0403216	0.177142	ATPI	ATP synthase	Strong Purifying Selection	Not Significant
OM066346	atpI	MW284890	atpI	0.00714265	0.0403216	0.177142	ATPI	ATP synthase	Strong Purifying Selection	Not Significant
OM066346	atpI	OM066338	atpI	0.00714265	0.0403216	0.177142	ATPI	ATP synthase	Strong Purifying Selection	Not Significant
OM066346	atpI	OM066339	atpI	0.00714265	0.0403216	0.177142	ATPI	ATP synthase	Strong Purifying Selection	Not Significant
OM066347	atpI	MN153814	atpI	0.00714265	0.0403216	0.177142	ATPI	ATP synthase	Strong Purifying Selection	Not Significant
OM066347	atpI	MN153815	atpI	0.00714265	0.0403216	0.177142	ATPI	ATP synthase	Strong Purifying Selection	Not Significant
OM066347	atpI	OM066336	atpI	0.00714265	0.0403216	0.177142	ATPI	ATP synthase	Strong Purifying Selection	Not Significant
OM066347	atpI	OK055712	atpI	0.00714265	0.0403216	0.177142	ATPI	ATP synthase	Strong Purifying Selection	Not Significant
OM066347	atpI	MW794132	atpI	0.00714265	0.0403216	0.177142	ATPI	ATP synthase	Strong Purifying Selection	Not Significant
OM066347	atpI	OM066324	atpI	0.00714265	0.0403216	0.177142	ATPI	ATP synthase	Strong Purifying Selection	Not Significant
OM066347	atpI	MW284890	atpI	0.00714265	0.0403216	0.177142	ATPI	ATP synthase	Strong Purifying Selection	Not Significant
OM066347	atpI	OM066338	atpI	0.00714265	0.0403216	0.177142	ATPI	ATP synthase	Strong Purifying Selection	Not Significant
OM066347	atpI	OM066339	atpI	0.00714265	0.0403216	0.177142	ATPI	ATP synthase	Strong Purifying Selection	Not Significant
OR698932	atpB	OM066304	atpB	0.0112297	0.0635027	0.176838	ATPB	ATP synthase	Strong Purifying Selection	Not Significant
MN602053	atpB	OM066304	atpB	0.0112297	0.0635027	0.176838	ATPB	ATP synthase	Strong Purifying Selection	Not Significant
OR698941	atpB	OM066304	atpB	0.0112297	0.0635027	0.176838	ATPB	ATP synthase	Strong Purifying Selection	Not Significant
OM066304	atpB	MW489465	atpB	0.0112297	0.0635027	0.176838	ATPB	ATP synthase	Strong Purifying Selection	Not Significant
OM066341	atpI	OR698932	atpI	0.00713881	0.0403917	0.176739	ATPI	ATP synthase	Strong Purifying Selection	Not Significant
OM066341	atpI	MN602053	atpI	0.00713881	0.0403917	0.176739	ATPI	ATP synthase	Strong Purifying Selection	Not Significant
OM066341	atpI	MW489465	atpI	0.00713881	0.0403917	0.176739	ATPI	ATP synthase	Strong Purifying Selection	Not Significant
OR698932	atpI	OM066335	atpI	0.00713881	0.0403917	0.176739	ATPI	ATP synthase	Strong Purifying Selection	Not Significant
OR698926	atpI	OM066316	atpI	0.00713881	0.0403917	0.176739	ATPI	ATP synthase	Strong Purifying Selection	Not Significant
MN602053	atpI	OM066335	atpI	0.00713881	0.0403917	0.176739	ATPI	ATP synthase	Strong Purifying Selection	Not Significant
OM066335	atpI	MW489465	atpI	0.00713881	0.0403917	0.176739	ATPI	ATP synthase	Strong Purifying Selection	Not Significant
MW924111	atpI	Seq3	atpI	0.00713828	0.0404013	0.176684	ATPI	ATP synthase	Strong Purifying Selection	Not Significant
OR698941	atpI	MW794128	atpI	0.00713662	0.0404317	0.176511	ATPI	ATP synthase	Strong Purifying Selection	Not Significant
OR698926	atpI	KJ524105	atpI	0.00713549	0.0404525	0.176392	ATPI	ATP synthase	Strong Purifying Selection	Not Significant
OR698926	atpI	MW794129	atpI	0.00713226	0.0405119	0.176053	ATPI	ATP synthase	Strong Purifying Selection	Not Significant
OM066338	atpB	MW794128	atpB	0.00987287	0.0561819	0.17573	ATPB	ATP synthase	Strong Purifying Selection	Not Significant
KM032625	atpA	OM066341	atpA	0.0123549	0.070311	0.175718	ATPA	ATP synthase	Strong Purifying Selection	Not Significant
KM032625	atpA	OM066335	atpA	0.0123549	0.070311	0.175718	ATPA	ATP synthase	Strong Purifying Selection	Not Significant
OM066341	atpA	OM066347	atpA	0.0123549	0.070311	0.175718	ATPA	ATP synthase	Strong Purifying Selection	Not Significant
OM066347	atpA	OM066335	atpA	0.0123549	0.070311	0.175718	ATPA	ATP synthase	Strong Purifying Selection	Not Significant
MW528213	atpA	MW794128	atpA	0.0123474	0.070448	0.17527	ATPA	ATP synthase	Strong Purifying Selection	Not Significant
MN153815	atpA	MW794128	atpA	0.0123474	0.070448	0.17527	ATPA	ATP synthase	Strong Purifying Selection	Not Significant
MF983795	atpA	MW794128	atpA	0.0123474	0.070448	0.17527	ATPA	ATP synthase	Strong Purifying Selection	Not Significant
OM066327	atpA	MW794128	atpA	0.0123436	0.0705167	0.175046	ATPA	ATP synthase	Strong Purifying Selection	Not Significant
MW528213	atpA	OR698945	atpA	0.0052491	0.0300087	0.174919	ATPA	ATP synthase	Strong Purifying Selection	Not Significant
MN153815	atpA	OR698945	atpA	0.0052491	0.0300087	0.174919	ATPA	ATP synthase	Strong Purifying Selection	Not Significant
OR698945	atpA	MF983795	atpA	0.0052491	0.0300087	0.174919	ATPA	ATP synthase	Strong Purifying Selection	Not Significant
KJ524105	atpA	OR698945	atpA	0.00524791	0.03003	0.174755	ATPA	ATP synthase	Strong Purifying Selection	Not Significant
OM066341	atpA	OM066304	atpA	0.00524494	0.0300831	0.174349	ATPA	ATP synthase	Strong Purifying Selection	Not Significant
OM066335	atpA	OM066304	atpA	0.00524494	0.0300831	0.174349	ATPA	ATP synthase	Strong Purifying Selection	Not Significant
OR698927	atpA	OM066304	atpA	0.00965488	0.0554273	0.17419	ATPA	ATP synthase	Strong Purifying Selection	Not Significant
MW528213	atpA	OM066345	atpA	0.0132488	0.0761661	0.173946	ATPA	ATP synthase	Strong Purifying Selection	Not Significant
OM066345	atpA	MN153815	atpA	0.0132488	0.0761661	0.173946	ATPA	ATP synthase	Strong Purifying Selection	Not Significant
OM066345	atpA	MF983795	atpA	0.0132488	0.0761661	0.173946	ATPA	ATP synthase	Strong Purifying Selection	Not Significant
OM066345	atpA	OM066327	atpA	0.0132448	0.0762405	0.173724	ATPA	ATP synthase	Strong Purifying Selection	Not Significant
[truncated: 39,793 more rows]

## Sheet: Table S6B
Table S6B. Statistical significance testing results for gene functional categories in Cypripedioideae
Gene_Function	Sample_Size	Mean_Ka_Ks	Median_Ka_Ks	SD_Ka_Ks	SE_Ka_Ks	CI_95_Percent	T_Statistic	P_Value	P_Adjusted	Significance	Positive_Selection_Count	Positive_Selection_Percent
Hypothetical reading frame	2838	0.811285	0.606954	0.653617	0.0122692	[0.7872, 0.8353]	-15.3812	2.44073e-51	2.92887e-50	***	534	18.82
Other	42	0.799796	0.816184	0.409588	0.0632007	[0.6722, 0.9274]	-3.16775	0.00289983	0.034798	*	14	33.33
Protein processing & transport	4331	0.654162	0.511069	0.679877	0.0103309	[0.6339, 0.6744]	-33.4762	1.02591e-218	1.23109e-217	***	496	11.45
NADH dehydrogenase	445	0.603117	0.468966	0.476461	0.0225864	[0.5587, 0.6475]	-17.5717	7.42326e-53	8.90792e-52	***	76	17.08
Large ribosomal protein	5557	0.588825	0.394148	0.513871	0.0068934	[0.5753, 0.6023]	-59.6477	0	0	***	960	17.28
Cytochrome b/f complex	2425	0.438779	0.316926	0.337849	0.00686068	[0.4253, 0.4522]	-81.8025	0	0	***	254	10.47
Small ribosomal protein	8256	0.418586	0.291065	0.350421	0.00385661	[0.411, 0.4261]	-150.758	0	0	***	625	7.57
RNA polymerase	3569	0.409816	0.390042	0.240867	0.00403185	[0.4019, 0.4177]	-146.38	0	0	***	87	2.44
Photosystem I	2861	0.30779	0.143155	0.408854	0.00764379	[0.2928, 0.3228]	-90.5585	0	0	***	277	9.68
ATP synthase	4187	0.263134	0.165398	0.28999	0.00448159	[0.2543, 0.2719]	-164.421	0	0	***	105	2.51
Photosystem II	6460	0.212872	0.127539	0.272459	0.00338988	[0.2062, 0.2195]	-232.199	0	0	***	87	1.35
RubisCO large subunit	819	0.113415	0.0870602	0.0944366	0.00329988	[0.1069, 0.1199]	-268.672	0	0	***	0	0
Note: Statistical tests evaluate deviation from neutral evolution (Ka/Ks = 1). CI, confidence interval; SD, standard deviation; SE, standard error. P-values are Bonferroni corrected for multiple comparisons. Significance levels: *** p < 0.001, ** p < 0.01, * p < 0.05, ns = not significant.

## Sheet: Table S6C
Table S6C. Pairwise comparison analysis between gene functional categories using Wilcoxon rank-sum tests
Function_1	Function_2	Mean_Diff	W_Statistic	P_Value	Cohens_D	P_Adjusted	Significance
Small ribosomal protein	Photosystem II	0.205714	4.04715e+07	0	0.645771	0	***
Small ribosomal protein	ATP synthase	0.155452	24582786	0	0.46919	0	***
Small ribosomal protein	Hypothetical reading frame	-0.392699	4.83622e+06	0	-0.876663	0	***
Small ribosomal protein	RubisCO large subunit	0.305172	6220913	0	0.909731	0	***
Photosystem II	Protein processing & transport	-0.44129	4183814	0	-0.920251	0	***
Photosystem II	RNA polymerase	-0.196944	4.25549e+06	0	-0.752685	0	***
Photosystem II	Cytochrome b/f complex	-0.225907	3696955	0	-0.774291	0	***
Photosystem II	Hypothetical reading frame	-0.598413	1325082	0	-1.40286	0	***
Photosystem II	Large ribosomal protein	-0.375953	6696482	0	-0.934019	0	***
Protein processing & transport	ATP synthase	0.391028	1.46789e+07	0	0.743824	0	***
Protein processing & transport	Photosystem I	0.346372	9.64112e+06	0	0.589822	0	***
Protein processing & transport	RubisCO large subunit	0.540747	3281566	0	0.865664	0	***
ATP synthase	RNA polymerase	-0.146682	3346113	0	-0.546291	0	***
ATP synthase	Hypothetical reading frame	-0.548151	1.15891e+06	0	-1.16155	0	***
ATP synthase	Large ribosomal protein	-0.325691	5.20548e+06	0	-0.753694	0	***
RNA polymerase	Hypothetical reading frame	-0.401469	1821228	0	-0.85294	0	***
RNA polymerase	RubisCO large subunit	0.296401	2787536	0	1.34092	0	***
Photosystem I	Hypothetical reading frame	-0.503495	1254158	0	-0.924408	0	***
Photosystem I	Large ribosomal protein	-0.281035	3928979	0	-0.58456	0	***
Hypothetical reading frame	RubisCO large subunit	0.69787	2288848	0	1.20827	0	***
RubisCO large subunit	Large ribosomal protein	-0.47541	284381	0	-0.988468	0	***
Cytochrome b/f complex	RubisCO large subunit	0.325365	1798294	1.37964e-264	1.09935	9.10563e-263	***
RNA polymerase	Photosystem I	0.102026	7538711	2.70827e-237	0.312518	1.78746e-235	***
Small ribosomal protein	Protein processing & transport	-0.235576	11585102	1.27401e-231	-0.481286	8.40845e-230	***
Small ribosomal protein	Photosystem I	0.110796	1.6499e+07	1.7803e-220	0.302435	1.175e-218	***
Cytochrome b/f complex	Hypothetical reading frame	-0.372506	1720440	2.81583e-215	-0.700269	1.85845e-213	***
ATP synthase	RubisCO large subunit	0.149719	2786410	1.23931e-176	0.558726	8.17943e-175	***
ATP synthase	Cytochrome b/f complex	-0.175645	2995731	2.45526e-170	-0.569529	1.62047e-168	***
Hypothetical reading frame	Large ribosomal protein	0.22246	1.06876e+07	8.49114e-157	0.393743	5.60415e-155	***
Cytochrome b/f complex	Photosystem I	0.130989	4898807	1.7415e-147	0.346587	1.14939e-145	***
Protein processing & transport	RNA polymerase	0.244346	10296771	6.01888e-143	0.462082	3.97246e-141	***
RubisCO large subunit	NADH dehydrogenase	-0.489703	25246	1.60659e-141	-1.67328	1.06035e-139	***
Photosystem II	NADH dehydrogenase	-0.390245	527712	8.78088e-111	-1.34599	5.79538e-109	***
Small ribosomal protein	Large ribosomal protein	-0.170238	18059649	4.68927e-100	-0.401674	3.09492e-98	***
Photosystem II	ATP synthase	-0.050262	10454061	2.15546e-87	-0.179839	1.42261e-85	***
Protein processing & transport	Cytochrome b/f complex	0.215383	6.7452e+06	4.66703e-84	0.370852	3.08024e-82	***
ATP synthase	NADH dehydrogenase	-0.339983	429602	3.5794e-78	-1.08715	2.3624e-76	***
Protein processing & transport	Hypothetical reading frame	-0.157123	4617898	4.30939e-71	-0.23465	2.8442e-69	***
Photosystem I	NADH dehydrogenase	-0.295327	313331	9.68576e-67	-0.705555	6.3926e-65	***
Small ribosomal protein	RNA polymerase	0.00877071	1.27465e+07	2.13015e-31	0.0272959	1.4059e-29	***
Cytochrome b/f complex	Large ribosomal protein	-0.150045	5648144	1.17399e-30	-0.320977	7.74836e-29	***
ATP synthase	Photosystem I	-0.044656	6950213	2.27498e-30	-0.130103	1.50149e-28	***
Protein processing & transport	Large ribosomal protein	0.0653374	1.36013e+07	8.79731e-29	0.110305	5.80622e-27	***
Photosystem II	RubisCO large subunit	0.0994572	3.24721e+06	2.32776e-26	0.384547	1.53632e-24	***
RubisCO large subunit	Other	-0.686381	567	3.6303e-26	-5.34349	2.396e-24	***
RNA polymerase	Large ribosomal protein	-0.179009	8753207	2.75248e-21	-0.4179	1.81664e-19	***
Photosystem II	Other	-0.586924	23188	1.76676e-20	-2.14566	1.16606e-18	***
Hypothetical reading frame	NADH dehydrogenase	0.208168	794338	1.92653e-18	0.329091	1.27151e-16	***
ATP synthase	Other	-0.536662	18964	1.96577e-18	-1.84176	1.29741e-16	***
Photosystem I	RubisCO large subunit	0.194375	1405022	3.0953e-18	0.535066	2.0429e-16	***
Small ribosomal protein	NADH dehydrogenase	-0.184531	1417286	4.26666e-16	-0.515549	2.81599e-14	***
Photosystem I	Other	-0.492006	19145	3.14637e-14	-1.20335	2.0766e-12	***
Cytochrome b/f complex	NADH dehydrogenase	-0.164338	433408	3.91363e-11	-0.452985	2.583e-09	***
Small ribosomal protein	Other	-0.38121	73205.5	9.89299e-11	-1.08688	6.52937e-09	***
RNA polymerase	Other	-0.38998	31835	1.37639e-10	-1.60194	9.08418e-09	***
RNA polymerase	NADH dehydrogenase	-0.193302	654065	1.24082e-09	-0.697882	8.1894e-08	***
Cytochrome b/f complex	Other	-0.361017	24111	4.63782e-09	-1.06442	3.06096e-07	***
Large ribosomal protein	Other	-0.210971	72522	2.2999e-05	-0.411103	0.00151793	**
RNA polymerase	Cytochrome b/f complex	-0.0289637	4577147	0.000145892	-0.101943	0.00962887	**
NADH dehydrogenase	Other	-0.196679	6323	0.000528586	-0.417421	0.0348867	*
Protein processing & transport	Other	-0.145634	63606	0.000784585	-0.214849	0.0517826	ns
Photosystem II	Photosystem I	-0.094918	8867914	0.00184619	-0.296108	0.121848	ns
Small ribosomal protein	Cytochrome b/f complex	-0.020193	9.59858e+06	0.00203643	-0.0580913	0.134404	ns
Protein processing & transport	NADH dehydrogenase	0.0510448	1012143	0.0799803	0.0769217	1	ns
Hypothetical reading frame	Other	0.0114891	53852	0.282809	0.0176542	1	ns
Large ribosomal protein	NADH dehydrogenase	-0.0142927	1196697	0.258509	-0.0279592	1	ns
Note: Wilcoxon rank-sum tests for non-parametric comparisons between gene functional categories. Cohen's d indicates effect size magnitude. P-values are Bonferroni corrected for multiple pairwise comparisons. W, Wilcoxon test statistic.

## Sheet: Table S6D
Table S6D. Correlation analysis between Ka and Ks rates by gene functional categories in Cypripedioideae
gene_function	n	ka_mean	ks_mean	ka_ks_correlation	cor_p_value	regression_slope	regression_intercept	r_squared	cor_significance
ATP synthase	4187	0.0103032	0.0546727	0.515359	7.06046e-283	2.17786	0.0322337	0.265595	***
Cytochrome b/f complex	2425	0.0208846	0.0551799	0.342721	8.55399e-68	0.809462	0.0382746	0.117457	***
Hypothetical reading frame	2838	0.0219967	0.0384744	0.890234	0	1.55899	0.0041816	0.792516	***
Large ribosomal protein	5557	0.0341741	0.0735106	0.584404	0	1.38587	0.0261498	0.341528	***
NADH dehydrogenase	445	0.088902	0.160254	0.873331	1.8318e-140	1.14661	0.0583189	0.762706	***
Other	42	0.0257703	0.0324925	0.808916	9.07452e-11	0.765835	0.0127567	0.654346	***
Photosystem I	2861	0.0134083	0.0569631	0.337316	4.5051e-77	1.04348	0.0429718	0.113782	***
Photosystem II	6460	0.0107414	0.075498	0.313231	4.85129e-147	2.13996	0.0525118	0.0981135	***
Protein processing & transport	4331	0.0277011	0.0623647	0.676732	0	1.74078	0.0141432	0.457966	***
RNA polymerase	3569	0.0151839	0.0451051	0.821389	0	2.97494	-6.60792e-05	0.67468	***
RubisCO large subunit	819	0.00463525	0.0510272	0.949397	0	11.1351	-0.00058689	0.901354	***
Small ribosomal protein	8256	0.0192982	0.0617468	0.646225	0	2.26282	0.0180783	0.417607	***
Note: Pearson correlation analysis between Ka and Ks rates within each functional category. Strong positive correlations may indicate generation time effects. Regression parameters describe linear relationships. R², coefficient of determination.
