# Supplementary material for: Comparative chloroplast genomics of Cypripedioideae: structural divergence, adaptive evolution, and phylogenomic insights
Source: Front Plant Sci. 2026 Feb 4;16:1723281. doi: 10.3389/fpls.2025.1723281 (PMC12913576; doi:10.3389/fpls.2025.1723281)
Supplement: Supplementary file 7 [file Table7.xlsx]

## Sheet: Table S7A
Table S7A. List of 48 Cypripedioideae species used in chloroplast genome comparative analysis
No.	Species_Name	GenBank_Accession	Genus
1	Paphiopedilum dianthum	MF983795	Paphiopedilum
2	Paphiopedilum parishii	MW528213	Paphiopedilum
3	Paphiopedilum concolor	OL875133	Paphiopedilum
4	Paphiopedilum wenshanense	OM066342	Paphiopedilum
5	Paphiopedilum godefroyae	OL875146	Paphiopedilum
6	Paphiopedilum niveum	KJ524105	Paphiopedilum
7	Paphiopedilum villosum	OM066339	Paphiopedilum
8	Paphiopedilum henryanum	MN315108	Paphiopedilum
9	Paphiopedilum gratrixianum	MW284890	Paphiopedilum
10	Paphiopedilum spicerianum	OM066324	Paphiopedilum
11	Paphiopedilum charlesworthii	OK055712	Paphiopedilum
12	Paphiopedilum barbigerum	MN153814	Paphiopedilum
13	Paphiopedilum tranlienianum	MW794129	Paphiopedilum
14	Paphiopedilum kolopakingii	MW794132	Paphiopedilum
15	Paphiopedilum philippinense	MW794131	Paphiopedilum
16	Paphiopedilum primulinum	OM066316	Paphiopedilum
17	Paphiopedilum victoria-mariae	OM066336	Paphiopedilum
18	Paphiopedilum appletonianum	MZ751073	Paphiopedilum
19	Paphiopedilum purpuratum	MN535015	Paphiopedilum
20	Paphiopedilum violascens	MW794134	Paphiopedilum
21	Paphiopedilum hirsutissimum	MN153815	Paphiopedilum
22	Paphiopedilum venustum	OM066335	Paphiopedilum
23	Paphiopedilum sukhakulii	OM066327	Paphiopedilum
24	Paphiopedilum wardii	OM066341	Paphiopedilum
25	Paphiopedilum bellatulum	MN315107	Paphiopedilum
26	Paphiopedilum emersonii	OR698945	Paphiopedilum
27	Paphiopedilum malipoense	OM066304	Paphiopedilum
28	Paphiopedilum micranthum	MN535014	Paphiopedilum
29	Paphiopedilum armeniacum		Paphiopedilum
30	Paphiopedilum vietnamense	OM066338	Paphiopedilum
31	Cypripedium macranthos	KF925434	Cypripedium
32	Mexipedium xerophyticum	OM066287	Mexipedium
33	Cypripedium debile	MW924111	Cypripedium
34	Cypripedium elegans	OR698927	Cypripedium
35	Phragmipedium lindenii	OM066345	Phragmipedium
36	Phragmipedium boissierianum	OM066346	Phragmipedium
37	Phragmipedium hirtzii	OM066347	Phragmipedium
38	Phragmipedium longifolium	KM032625	Phragmipedium
39	Phragmipedium besseae	MW794127	Phragmipedium
40	Phragmipedium kovachii	MW794128	Phragmipedium
41	Cypripedium japonicum	OM066280	Cypripedium
42	Cypripedium calcicola	OR698926	Cypripedium
43	Cypripedium tibeticum	OR698941	Cypripedium
44	Cypripedium yunnanense	MW489465	Cypripedium
45	Cypripedium calceolus	MN602053	Cypripedium
46	Cypripedium franchetii	OR698932	Cypripedium
47	Cypripedium flavum	OR698930	Cypripedium
48	Cypripedium micranthum	OR698938	Cypripedium
Note: This table presents the complete list of 48 lady's slipper orchid species (subfamily Cypripedioideae) included in the comprehensive chloroplast genome comparison and phylogenetic analysis (Figure 8). The dataset encompasses four major genera: Paphiopedilum (30 species, tropical Asian slipper orchids), Cypripedium (11 species, temperate lady's slipper orchids from Asia, Europe, and North Ame…

## Sheet: Table S7B
Table S7B. Taxonomic composition and genus-level statistics for 48 Cypripedioideae species
Genus	Number of Species	Representative Species (First 3)
Paphiopedilum	30	Paphiopedilum dianthum; Paphiopedilum parishii; Paphiopedilum concolor
Cypripedium	11	Cypripedium macranthos; Cypripedium debile; Cypripedium elegans
Phragmipedium	6	Phragmipedium lindenii; Phragmipedium boissierianum; Phragmipedium hirtzii
Mexipedium	1	Mexipedium xerophyticum
Note: This table summarizes the taxonomic composition of the 48 Cypripedioideae species dataset used in the comprehensive chloroplast genome comparative analysis. Paphiopedilum (30 species) represents the largest genus, followed by Cypripedium (11 species), Phragmipedium (6 species), and Mexipedium (1 species). Representative species are listed to illustrate the diversity within each genus. The d…
