# Supplementary material for: Comparative chloroplast genomics of Cypripedioideae: structural divergence, adaptive evolution, and phylogenomic insights
Source: Front Plant Sci. 2026 Feb 4;16:1723281. doi: 10.3389/fpls.2025.1723281 (PMC12913576; doi:10.3389/fpls.2025.1723281)
Supplement: Supplementary file 8 [file Table8.xlsx]

## Sheet: Table S8A
Table S8A. Species information and phylogenetic characteristics of Orchidaceae chloroplast genomes analyzed
Species	Genus	Accession	Branch_Length
Paphiopedilum dayanum	Paphiopedilum	OL875134	0.00055
Paphiopedilum urbanianum	Paphiopedilum	OM066333	0.00055
Paphiopedilum sugiyamanum	Paphiopedilum	OM066326	0.00055
Paphiopedilum parnatanum	Paphiopedilum	OM066314	0.00055
Paphiopedilum ciliolare	Paphiopedilum	OL875130	0.00052
Paphiopedilum schoseri	Paphiopedilum	OM066323	0.00055
Paphiopedilum papuanum	Paphiopedilum	OM066312	0.00055
Paphiopedilum barbatum	Paphiopedilum	OL875122	0.00055
Paphiopedilum lawrenceanum	Paphiopedilum	OM066300	0.00055
Paphiopedilum appletonianum	Paphiopedilum	MZ751073	0.00088
Paphiopedilum purpuratum	Paphiopedilum	MN535015	0.00132
Paphiopedilum callosum	Paphiopedilum	OL875127	0.00133
Paphiopedilum bullenianum	Paphiopedilum	OL875126	0.00133
Paphiopedilum sangii	Paphiopedilum	OM066322	0.00057
Paphiopedilum hookerae	Paphiopedilum	OM066295	0.0006
Paphiopedilum nataschae	Paphiopedilum	OM066310	0.00052
Paphiopedilum fairrieanum	Paphiopedilum	OL875140	0.00295
Satyrium nepalense	Satyrium	MN497244	0.00994
Habenaria tibetica	Habenaria	OQ701056	0.00055
Habenaria aitchisonii	Habenaria	OQ701055	0.00055
Habenaria radiata	Habenaria	KX871237	0.00935
Habenaria ciliolaris	Habenaria	MN495954	0.00412
Habenaria chejuensis	Habenaria	MN200392	0.00415
Habenaria dentata	Habenaria	OK012095	0.00217
Pecteilis hawkesiana	Pecteilis	OP439517	0.0016
Pecteilis susannae	Pecteilis	OP439516	0.00209
Peristylus flagellifer	Peristylus	MN200366	0.01247
Habenaria pantlingiana	Habenaria	KJ524104	0.01168
Galearis cyclochila	Galearis	MN200388	0.00259
Platanthera ussuriensis	Platanthera	MN686021	0.00232
Platanthera japonica	Platanthera	MG925368	0.00278
Platanthera mandarinorum	Platanthera	MN200370	0.004
Platanthera chlorantha	Platanthera	MK937914	0.00539
Gymnadenia conopsea	Gymnadenia	MN200391	0.00112
Gymnadenia crassinervis	Gymnadenia	MW322684	0.01007
Dactylorhiza majalis	Dactylorhiza	MK984209	0.00163
Dactylorhiza viridis	Dactylorhiza	MN824430	0.00055
Dactylorhiza viridis	Dactylorhiza	MN200382	0.00055
Ophrys fusca	Ophrys	AP018716	0.0035
Ophrys sphegodes	Ophrys	AP018717	0.00742
Orchis militaris	Orchis	OR606310	0.01023
Ponerorchis gracilis	Ponerorchis	MN200376	0.00985
Hemipilia yajiangensis	Hemipilia	OM009241	0.00695
Hemipilia henryi	Hemipilia	PP999315	0.00055
Hemipilia zhuxiensis	Hemipilia	PP999314	0.00055
Danhatchia australis	Danhatchia	MN251184	0.0127
Cystorchis variegata	Cystorchis	OR567351	0.01438
Odontochilus yakushimensis	Odontochilus	MW683330	0.00907
Odontochilus elwesii	Odontochilus	MN880629	0.00223
Odontochilus tortus	Odontochilus	MW589530	0.001
Dossinia marmorata	Dossinia	MW589508	0.00792
Macodes petola	Macodes	MW589527	0.0027
Macodes sanderiana	Macodes	MW589528	0.00283
Rhomboda lanceolata	Rhomboda	MW589531	0.00171
Rhomboda moulmeinensis	Rhomboda	MN880625	0.0016
Rhomboda fanjingensis	Rhomboda	MW683331	0.00054
Goodyera velutina	Goodyera	KT886432	0.01708
Ludisia discolor	Ludisia	KU578274	0.01345
Anoectochilus hainanensis	Anoectochilus	MW589501	0.00172
Anoectochilus burmannicus	Anoectochilus	OL471045	0.00174
Anoectochilus chapaensis	Anoectochilus	MW589500	0.00114
Anoectochilus formosanus	Anoectochilus	MN880624	0.00118
Anoectochilus roxburghii	Anoectochilus	MN880626	0.00055
Anoectochilus emeiensis	Anoectochilus	LC057212	0.00055
Anoectochilus zhejiangensis	Anoectochilus	MW173020	0.00055
Vrydagzynea tristriata	Vrydagzynea	MW589535	0.0023
Vrydagzynea nuda	Vrydagzynea	MW589534	0.00388
Herpysma longicaulis	Herpysma	MW589523	0.00743
Zeuxine nervosa	Zeuxine	MW589538	0.01285
Zeuxine affinis	Zeuxine	MW589536	0.0043
Zeuxine flava	Zeuxine	MW589537	0.00348
Hetaeria anomala	Hetaeria	MW589524	0.00714
Cheirostylis thailandica	Cheirostylis	MW589505	0.01252
Cheirostylis montana	Cheirostylis	MW589504	0.01261
Cheirostylis chinensis	Cheirostylis	MN641483	0.01142
Cheirostylis moniliformis	Cheirostylis	MW589503	0.00619
Hetaeria oblongifolia	Hetaeria	MW589525	0.00253
Hetaeria youngsayei	Hetaeria	MW589526	0.00231
Goodyera procera	Goodyera	KT886429	0.01221
Goodyera henryi	Goodyera	OM314911	0.00317
Goodyera foliosa	Goodyera	MW589512	0.00295
Goodyera biflora	Goodyera	OM314910	0.0053
Goodyera yangmeishanensis	Goodyera	MW589522	0.00539
Goodyera malipoensis	Goodyera	MW589514	0.00347
Goodyera schlechtendaliana	Goodyera	KT886431	0.01843
Goodyera pubescens	Goodyera	OM314912	0.0048
Goodyera striata	Goodyera	OM314915	0.00528
Goodyera rosulacea	Goodyera	MN200390	0.01137
Goodyera yunnanensis	Goodyera	OQ935753	0.00779
Goodyera repens	Goodyera	MW589518	0.00335
Goodyera nankoensis	Goodyera	MW589516	0.00205
Goodyera marginata	Goodyera	MW589515	0.0013
Aspidogyne longicornu	Aspidogyne	MN597437	0.01153
Goodyera fumata	Goodyera	KJ501999	0.0035
Erythrodes blumei	Erythrodes	MW589509	0.00218
Erythrodes hirsuta	Erythrodes	MW589510	0.00163
Eucosia viridiflora	Eucosia	MW589521	0.00359
Goodyera seikomontana	Goodyera	MW589520	0.00175
Prescottia stachyodes	Prescottia	MN597433	0.01788
Sauroglossum elatum	Sauroglossum	MN597432	0.00555
Cyclopogon longibracteatus	Cyclopogon	MN597436	0.00487
Cyclopogon comosus	Cyclopogon	MW589506	0.0048
Spiranthes sinensis	Spiranthes	OM314917	0.0171
Lankesterella ceracifolia	Lankesterella	MN597434	0.01873
Eurystyles cotyledon	Eurystyles	MN597435	0.01979
Chiloglottis cornuta	Chiloglottis	MK848867	0.03381
Microtis unifolia	Microtis	MK796239	0.024
Corybas diemenicus	Corybas	MK867776	0.00737
Corybas dienemus	Corybas	MK867775	0.00055
Corybas iridescens	Corybas	MK867777	0.00055
Corybas macranthus	Corybas	MK876368	0.00129
Corybas vitreus	Corybas	MK848868	0.00052
Corybas obscurus	Corybas	MK876365	0.00097
Corybas cheesemanii	Corybas	MK876367	0.00656
Corybas taliensis	Corybas	MN783368	0.01699
Pogonia minor	Pogonia	MN200372	0.00055
Pogonia japonica	Pogonia	MN200371	0.00055
Galeola lindleyana	Galeola	MW528436	0.07799
Vanilla calyculata	Vanilla	PX058852	0.00055
Vanilla chamissonis	Vanilla	PX058850	0.00055
Vanilla phaeantha	Vanilla	PX058851	0.00208
Vanilla planifolia	Vanilla	KJ566306	0.00055
Vanilla pompona	Vanilla	MF197310	0.00055
Vanilla madagascariensis	Vanilla	MN200374	0.0115
Vanilla aphylla	Vanilla	LC085348	0.00448
Vanilla somae	Vanilla	OQ686968	0.00629
Cypripedium macranthos	Cypripedium	KF925434	0.0572
Neuwiedia malipoensis	Neuwiedia	PP601065	0.01543
Apostasia odorata	Apostasia	KM244734	0.00353
Apostasia fujianica	Apostasia	PP599181	0.00055
Apostasia shenzhenica	Apostasia	MG772639	0.00055
Apostasia wallichii	Apostasia	LC199394	0.00772
Apostasia ramifera	Apostasia	MT864006	0.00054
Cypripedium subtropicum	Cypripedium	MT937100	0.00345
Cypripedium flavum	Cypripedium	OR698930	0.00882
Cypripedium wardii	Cypripedium	OR698942	0.00409
Cypripedium palangshanense	Cypripedium	MW924110	0.01771
Cypripedium debile	Cypripedium	MW924111	0.01752
Cypripedium elegans	Cypripedium	OR698927	0.00958
Cypripedium yatabeanum	Cypripedium	PP811674	0.00055
Cypripedium guttatum	Cypripedium	PP811666	0.00055
Cypripedium margaritaceum	Cypripedium	PP811670	0.00101
Cypripedium sichuanense	Cypripedium	PP811673	0.00055
Cypripedium fargesii	Cypripedium	OR726573	0.00055
Cypripedium lichiangense	Cypripedium	OR698936	0.00339
Cypripedium forrestii	Cypripedium	OR698931	0.00148
Cypripedium micranthum	Cypripedium	OR698938	0.00054
Cypripedium yunnanense	Cypripedium	MW489465	0.00055
Cypripedium calceolus	Cypripedium	MN602053	0.00055
Cypripedium shanxiense	Cypripedium	OR698940	0.00079
Cypripedium henryi	Cypripedium	OR698934	0.00105
Cypripedium himalaicum	Cypripedium	OR698935	0.00099
Cypripedium ludlowii	Cypripedium	OR698937	0.00055
Cypripedium calcicola	Cypripedium	OR698926	0.00055
Cypripedium franchetii	Cypripedium	OR698932	0.00055
Cypripedium tibeticum	Cypripedium	OR698941	0.00156
Cypripedium farreri	Cypripedium	PP811664	0.00123
Cypripedium japonicum	Cypripedium	OM066280	0.00077
Cypripedium formosanum	Cypripedium	KJ501998	0.00081
Cypripedium plectrochilum	Cypripedium	PP811672	0.0056
Mexipedium xerophyticum	Mexipedium	OM066287	0.01887
Phragmipedium besseae	Phragmipedium	MW794127	0.00473
Phragmipedium kovachii	Phragmipedium	MW794128	0.00319
Phragmipedium lindenii	Phragmipedium	OM066345	0.00541
Phragmipedium boissierianum	Phragmipedium	OM066346	0.00185
Phragmipedium longifolium	Phragmipedium	KM032625	0.00055
Phragmipedium hirtzii	Phragmipedium	OM066347	0.00055
Paphiopedilum armeniacum	Paphiopedilum	LC085347	0.0018
Paphiopedilum armeniacum	Paphiopedilum	-	0.00197
Paphiopedilum micranthum	Paphiopedilum	MN535014	0.0019
Paphiopedilum emersonii	Paphiopedilum	OR698945	0.00323
Paphiopedilum hangianum	Paphiopedilum	OM066288	0.00109
Paphiopedilum malipoense	Paphiopedilum	OM066304	0.00055
Paphiopedilum jackii	Paphiopedilum	OM066305	0.00055
Paphiopedilum delenatii	Paphiopedilum	MK463585	0.00288
Paphiopedilum vietnamense	Paphiopedilum	OM066338	0.00457
Paphiopedilum niveum	Paphiopedilum	KJ524105	0.00686
Paphiopedilum godefroyae	Paphiopedilum	OL875146	0.00055
Paphiopedilum leucochilum	Paphiopedilum	OM066301	0.00055
Paphiopedilum wenshanense	Paphiopedilum	OM066342	0.00055
Paphiopedilum concolor	Paphiopedilum	OL875133	0.00055
Paphiopedilum bellatulum	Paphiopedilum	MN315107	0.01505
Paphiopedilum canhii	Paphiopedilum	OL875128	0.00223
Paphiopedilum parishii	Paphiopedilum	MW528213	0.00055
Paphiopedilum dianthum	Paphiopedilum	MF983795	0.00055
Paphiopedilum haynaldianum	Paphiopedilum	OM066289	0.00146
Paphiopedilum lowii	Paphiopedilum	OM066303	0.00086
Paphiopedilum supardii	Paphiopedilum	OM066328	0.00082
Paphiopedilum philippinense	Paphiopedilum	MW794131	0.00055
Paphiopedilum rothschildianum	Paphiopedilum	OM066319	0.00055
Paphiopedilum sanderianum	Paphiopedilum	OM066321	0.00146
Paphiopedilum randsii	Paphiopedilum	OM066318	0.00152
Paphiopedilum kolopakingii	Paphiopedilum	MW794132	0.00055
Paphiopedilum stonei	Paphiopedilum	OM066325	0.00055
Paphiopedilum wilhelminae	Paphiopedilum	OM066343	0.00199
Paphiopedilum glanduliferum	Paphiopedilum	OL875144	0.00257
Paphiopedilum intaniae	Paphiopedilum	OM066297	0.00055
Paphiopedilum gigantifolium	Paphiopedilum	OL875143	0.00063
Paphiopedilum glaucophyllum	Paphiopedilum	OL875145	0
Paphiopedilum primulinum	Paphiopedilum	OM066316	0
Paphiopedilum liemianum	Paphiopedilum	OM066302	0.00055
Paphiopedilum victoria-mariae	Paphiopedilum	OM066336	0.00101
Cypripedium victoria-regina	Cypripedium	OM066337	0.00055
Paphiopedilum moquetteanum	Paphiopedilum	OM066309	0.00055
Paphiopedilum rungsuriyanum	Paphiopedilum	OM066320	0.00159
Paphiopedilum hirsutissimum	Paphiopedilum	MN153815	0.00296
Paphiopedilum druryi	Paphiopedilum	OL875137	0.00178
Paphiopedilum villosum	Paphiopedilum	OM066339	0.0016
Paphiopedilum vejvarutianum	Paphiopedilum	OM066334	0.00055
Paphiopedilum coccineum	Paphiopedilum	OL875131	0.00055
Paphiopedilum helenae	Paphiopedilum	OM066291	0.00055
Paphiopedilum tranlienianum	Paphiopedilum	MW794129	0.00055
Paphiopedilum barbigerum	Paphiopedilum	MN153814	0.00055
Paphiopedilum charlesworthii	Paphiopedilum	OK055712	0.00152
Paphiopedilum spicerianum	Paphiopedilum	OM066324	0.00055
Paphiopedilum gratrixianum	Paphiopedilum	MW284890	0.00055
Paphiopedilum henryanum	Paphiopedilum	MN315108	0.00097
Paphiopedilum insigne	Paphiopedilum	OM066296	0.00055
Paphiopedilum exul	Paphiopedilum	OL875139	0.00055
Paphiopedilum venustum	Paphiopedilum	OM066335	0.0014
Paphiopedilum wardii	Paphiopedilum	OM066341	0.00073
Paphiopedilum sukhakulii	Paphiopedilum	OM066327	0.00061
Paphiopedilum superbiens	Paphiopedilum	OM066329	0.00053
Paphiopedilum braemii	Paphiopedilum	OL875125	0.00057
Paphiopedilum argus	Paphiopedilum	OL875119	0
Paphiopedilum javanicum	Paphiopedilum	OM066298	0
Paphiopedilum agusii	Paphiopedilum	OL875116	0
Paphiopedilum tonsum	Paphiopedilum	OM066331	0.00055
Paphiopedilum hennisianum	Paphiopedilum	OM066292	0.00065
Paphiopedilum fowliei	Paphiopedilum	OL875142	0.00055
Paphiopedilum violascens	Paphiopedilum	MW794134	0.00088
Paphiopedilum mastersianum	Paphiopedilum	OM066306	0.00076
Paphiopedilum acmodontum	Paphiopedilum	OL854223	0.00072
Note: This table presents detailed information for all Orchidaceae species included in the phylogenetic analysis based on chloroplast protein sequences. Species names follow current taxonomic nomenclature with GenBank accession numbers provided where available for sequence verification and reproducibility. Branch lengths represent evolutionary distances calculated from the maximum likelihood phyl…

## Sheet: Table S8B
Table S8B. Genus-level phylogenetic statistics for Orchidaceae chloroplast genome analysis
Genus	Species_Count	Mean_Branch_Length	SD_Branch_Length	Min_Branch_Length	Max_Branch_Length
Paphiopedilum	82	0.001218	0.001861	0	0.01505
Cypripedium	29	0.004934	0.011087	0.00054	0.0572
Goodyera	17	0.006423	0.005246	0.0013	0.01843
Corybas	8	0.00435	0.005832	0.00052	0.01699
Vanilla	8	0.003319	0.003952	0.00055	0.0115
Anoectochilus	7	0.001061	0.000532	0.00055	0.00174
Habenaria	7	0.004653	0.004317	0.00055	0.01168
Phragmipedium	6	0.002713	0.002082	0.00055	0.00541
Apostasia	5	0.002578	0.003151	0.00054	0.00772
Cheirostylis	4	0.010685	0.003045	0.00619	0.01261
Platanthera	4	0.003622	0.001375	0.00232	0.00539
Dactylorhiza	3	0.00091	0.000624	0.00055	0.00163
Hemipilia	3	0.002683	0.003695	0.00055	0.00695
Hetaeria	3	0.003993	0.002727	0.00231	0.00714
Odontochilus	3	0.0041	0.004348	0.001	0.00907
Rhomboda	3	0.001283	0.000646	0.00054	0.00171
Zeuxine	3	0.006877	0.005189	0.00348	0.01285
Cyclopogon	2	0.004835	4.9e-05	0.0048	0.00487
Erythrodes	2	0.001905	0.000389	0.00163	0.00218
Gymnadenia	2	0.005595	0.006329	0.00112	0.01007
Macodes	2	0.002765	9.2e-05	0.0027	0.00283
Ophrys	2	0.00546	0.002772	0.0035	0.00742
Pecteilis	2	0.001845	0.000346	0.0016	0.00209
Pogonia	2	0.00055	0	0.00055	0.00055
Vrydagzynea	2	0.00309	0.001117	0.0023	0.00388
Aspidogyne	1	0.01153		0.01153	0.01153
Chiloglottis	1	0.03381		0.03381	0.03381
Cystorchis	1	0.01438		0.01438	0.01438
Danhatchia	1	0.0127		0.0127	0.0127
Dossinia	1	0.00792		0.00792	0.00792
Eucosia	1	0.00359		0.00359	0.00359
Eurystyles	1	0.01979		0.01979	0.01979
Galearis	1	0.00259		0.00259	0.00259
Galeola	1	0.07799		0.07799	0.07799
Herpysma	1	0.00743		0.00743	0.00743
Lankesterella	1	0.01873		0.01873	0.01873
Ludisia	1	0.01345		0.01345	0.01345
Mexipedium	1	0.01887		0.01887	0.01887
Microtis	1	0.024		0.024	0.024
Neuwiedia	1	0.01543		0.01543	0.01543
Orchis	1	0.01023		0.01023	0.01023
Peristylus	1	0.01247		0.01247	0.01247
Ponerorchis	1	0.00985		0.00985	0.00985
Prescottia	1	0.01788		0.01788	0.01788
Satyrium	1	0.00994		0.00994	0.00994
Sauroglossum	1	0.00555		0.00555	0.00555
Spiranthes	1	0.0171		0.0171	0.0171
Note: This table summarizes phylogenetic characteristics at the genus level within the Orchidaceae family. Species count indicates the number of species analyzed per genus in this study. Branch length statistics (mean, standard deviation, minimum, and maximum) represent evolutionary distances derived from maximum likelihood phylogenetic reconstruction based on chloroplast protein sequences. These…
