# Supplementary material for: Comparative chloroplast genomics of Cypripedioideae: structural divergence, adaptive evolution, and phylogenomic insights
Source: Front Plant Sci. 2026 Feb 4;16:1723281. doi: 10.3389/fpls.2025.1723281 (PMC12913576; doi:10.3389/fpls.2025.1723281)
Supplement: Supplementary file 9 [file Table9.xlsx]

## Sheet: Species Trait Data
Table S1. Chloroplast genome characteristics of studied species
Species	Evolutionary rate (sub./site)	GC content (%)	Genome size (kb)	Gene density (genes/kb)	Coding ratio (%)	No. of tRNA	IR length (kb)	AT skew	Genus
Paphiopedilum_argus_OL875119.1	0.0353	36.02	155.22	0.45	42.75	40	32.34	-0.0089	Paphiopedilum
Paphiopedilum_coccineum_OL875131.1	0.0329	35.8	158.69	0.499	49.65	42	34.71	-0.0048	Paphiopedilum
Paphiopedilum_braemii_OL875125.1	0.0322	36.32	152.34	0.518	49.49	35	33.27	-0.0136	Paphiopedilum
Phragmipedium_longifolium_KM032625.1	0.0286	36.24	148.77	0.474	40.0	39	21.27	-0.0141	Phragmipedium
Paphiopedilum_wardii_OM066341.1	0.0322	35.6	165.89	0.495	44.27	41	36.42	-0.0049	Paphiopedilum
Paphiopedilum_ciliolare_OL875130.1	0.0401	35.46	159.56	0.527	47.39	37	36.63	-0.022	Paphiopedilum
Cypripedium_yatabeanum_PP811674.1	0.0302	32.84	179.49	0.48	40	37	26.71	-0.0117	Cypripedium
Paphiopedilum_bullenianum_OL875126.1	0.0414	35.05	153.25	0.503	49.52	40	32.43	-0.0086	Paphiopedilum
Paphiopedilum_wilhelminae_OM066343.1	0.0324	35.16	146.7	0.477	42.9	38	30.06	-0.0149	Paphiopedilum
Paphiopedilum_parishii_MW528213.1	0.0344	36.22	157.43	0.527	49.52	35	23.68	-0.0042	Paphiopedilum
Paphiopedilum_wenshanense_OM066342.1	0.0398	35.44	166.29	0.507	45.54	34	37.7	-0.0086	Paphiopedilum
Cypripedium_fargesii_OR726573.1	0.0315	29.49	206.21	0.409	40	34	31.01	0.006	Cypripedium
Paphiopedilum_callosum_OL875127.1	0.0343	35.49	158.07	0.523	50.62	41	31.33	-0.0107	Paphiopedilum
Paphiopedilum_concolor_OL875133.1	0.0417	36.24	156.79	0.435	45.91	36	35.56	-0.0087	Paphiopedilum
Phragmipedium_boissierianum_OM066346.1	0.0352	35.68	149.72	0.473	49.58	35	26.59	-0.0283	Phragmipedium
Cypripedium_sichuanense_PP811673.1	0.0316	28.93	193.41	0.379	40	39	31.38	0.0121	Cypripedium
Paphiopedilum_druryi_OL875137.1	0.0401	35.12	157.22	0.466	41.37	40	34.12	-0.0083	Paphiopedilum
Cypripedium_flavum_OR698930.1	0.03	30.4	192.71	0.481	40	40	23.35	-0.0165	Cypripedium
Paphiopedilum_barbatum_OL875122.1	0.0411	35.13	166.17	0.437	47.82	39	35.02	-0.0192	Paphiopedilum
Phragmipedium_hirtzii_OM066347.1	0.0344	36.58	150.71	0.451	43.88	36	23.02	-0.0156	Phragmipedium
Cypripedium_plectrochilum_PP811672.1	0.0311	28.36	204.41	0.366	40	41	28.67	0.0028	Cypripedium
Cypripedium_guttatum_PP811666.1	0.0308	32.67	187.34	0.505	41.4	40	25.73	0.0072	Cypripedium
Cypripedium_margaritaceum_PP811670.1	0.0288	29.99	208.05	0.419	40	36	31.48	-0.0206	Cypripedium
Cypripedium_farreri_PP811664.1	0.0239	33.5	182.66	0.489	44.91	40	26.78	0.0012	Cypripedium
Cypripedium_debile_MW924111.1	0.0272	34.73	158.41	0.46	43.96	37	33.69	-0.0103	Cypripedium
Phragmipedium_lindenii_OM066345.1	0.0287	35.9	146.47	0.533	42.93	41	24.12	-0.0132	Phragmipedium
Apostasia_wallichii_LC199394.1	0.0325	36.46	161.58	0.47	45.0	42	25.61	-0.0166	Apostasia
Paphiopedilum_dayanum_OL875134.1	0.0408	35.18	157.64	0.46	46.85	34	33.6	-0.0243	Paphiopedilum
Paphiopedilum_barbigerum_MN153814.1	0.0376	35.48	152.12	0.486	46.61	38	37.24	-0.0235	Paphiopedilum
Paphiopedilum_armeniacum_LC085347.1	0.0406	35.66	160.09	0.448	41.16	40	22.11	-0.0183	Paphiopedilum
Cypripedium_elegans_OR698927.1	0.026	27.26	204.3	0.401	40	35	34.77	-0.032	Cypripedium
Paphiopedilum_hirsutissimum_MN153815.1	0.0367	36.3	150.96	0.534	48.73	38	37.48	-0.0132	Paphiopedilum
Cypripedium_palangshanense_MW924110.1	0.0256	30.0	205.37	0.384	40	35	38.14	0.0044	Cypripedium
Paphiopedilum_godefroyae_OL875146.1	0.0392	34.74	156.77	0.493	46.95	39	33.6	-0.0168	Paphiopedilum
Paphiopedilum_schoseri_OM066323.1	0.0353	35.24	151.04	0.491	44.23	34	33.21	-0.0101	Paphiopedilum
Cypripedium regina_OM066337.1	0.0271	36.11	165.84	0.47	46.89	40	34.97	-0.0128	Cypripedium
Paphiopedilum_delenatii_MK463585.1	0.0371	36.2	154.8	0.461	47.9	42	34.14	-0.013	Paphiopedilum
Cypripedium_japonicum_OM066280.1	0.0269	35.0	177.45	0.452	48.13	38	29.57	-0.025	Cypripedium
Paphiopedilum_hookerae_OM066295.1	0.0353	36.14	157.68	0.458	43.79	36	32.03	-0.0206	Paphiopedilum
Paphiopedilum_henryanum_MN315108.1	0.0413	35.26	154.79	0.499	50.98	35	35.18	-0.0184	Paphiopedilum
Paphiopedilum_philippinense_MW794131.1	0.0322	36.09	161.62	0.522	49.04	38	26.01	-0.0215	Paphiopedilum
Paphiopedilum_sangii_OM066322.1	0.0376	35.98	160.42	0.497	44.28	38	35.23	-0.0209	Paphiopedilum
Paphiopedilum_glaucophyllum_OL875145.1	0.0324	35.06	154.67	0.522	46.4	35	33.6	-0.005	Paphiopedilum
Paphiopedilum_vejvarutianum_OM066334.1	0.0344	36.59	157.98	0.44	45.89	37	31.58	-0.0066	Paphiopedilum
Paphiopedilum_rungsuriyanum_OM066320.1	0.0416	36.01	150.59	0.489	43.86	40	36.86	-0.0122	Paphiopedilum
Cypripedium_subtropicum_MT937100.1	0.0239	28.31	221.41	0.421	40	35	31.32	0.003	Cypripedium
Phragmipedium_besseae_MW794127.1	0.0373	37.21	153.5	0.555	46.81	35	21.66	-0.0097	Phragmipedium
Paphiopedilum_intaniae_OM066297.1	0.032	36.13	165.49	0.506	48.11	34	31.43	-0.0162	Paphiopedilum
Paphiopedilum_charlesworthii_OK055712.1	0.0338	36.03	152.56	0.424	40	36	23.48	-0.0164	Paphiopedilum
Paphiopedilum_insigne_OM066296.1	0.0351	34.86	154.85	0.461	46.98	40	37.74	-0.0052	Paphiopedilum
Paphiopedilum_kolopakingii_MW794132.1	0.036	36.1	162.38	0.569	47.95	37	23.46	-0.0048	Paphiopedilum
Paphiopedilum_sanderianum_OM066321.1	0.0429	35.53	150.21	0.514	44.95	41	31.53	-0.0142	Paphiopedilum
Paphiopedilum_venustum_OM066335.1	0.0382	34.88	151.79	0.46	46.07	33	35.37	-0.021	Paphiopedilum
Paphiopedilum_glanduliferum_OL875144.1	0.0358	34.61	148.68	0.457	50.6	39	31.81	-0.0135	Paphiopedilum
Paphiopedilum_moquetteanum_OM066309.1	0.0353	35.79	162.48	0.466	47.49	41	36.09	-0.0085	Paphiopedilum
Paphiopedilum_niveum_KJ524105.1	0.0412	35.93	151.82	0.5	48.14	34	23.35	-0.0039	Paphiopedilum
Paphiopedilum_tonsum_OM066331.1	0.0398	35.19	160.53	0.485	45.83	34	31.46	-0.0087	Paphiopedilum
Paphiopedilum_stonei_OM066325.1	0.0322	36.22	162.29	0.435	43.8	37	32.6	-0.0087	Paphiopedilum
Paphiopedilum_fairrieanum_OL875140.1	0.0399	34.65	157.4	0.513	47.73	39	36.14	-0.019	Paphiopedilum
Paphiopedilum_rothschildianum_OM066319.1	0.0367	35.5	154.47	0.436	44.04	40	33.2	-0.0223	Paphiopedilum
Paphiopedilum_hennisianum_OM066292.1	0.0386	36.31	155.25	0.529	48.55	36	36.92	-0.0091	Paphiopedilum
Paphiopedilum_randsii_OM066318.1	0.0345	36.39	164.09	0.462	48.71	35	37.59	-0.0134	Paphiopedilum
Paphiopedilum_spicerianum_OM066324.1	0.0392	35.58	152.36	0.448	49.68	37	33.63	-0.0047	Paphiopedilum
Mexipedium_xerophyticum_OM066287.1	0.0299	37.12	149.51	0.533	44.35	41	25.39	-0.0169	Mexipedium
Apostasia_ramifera_MT864006.1	0.0289	35.46	154.33	0.487	40	36	22.57	-0.0083	Apostasia
Paphiopedilum_helenae_OM066291.1	0.038	35.29	150.52	0.447	49.95	36	31.61	-0.0053	Paphiopedilum
Paphiopedilum_gigantifolium_OL875143.1	0.0346	35.69	159.38	0.517	42.88	40	32.74	-0.0069	Paphiopedilum
Paphiopedilum_sugiyamanum_OM066326.1	0.0326	35.94	162.07	0.441	49.49	37	35.44	-0.0152	Paphiopedilum
Paphiopedilum_emersonii_OR698945.1	0.0349	35.84	157.02	0.55	43.85	37	36.99	-0.005	Paphiopedilum
Paphiopedilum_gratrixianum_MW284890.1	0.0394	35.16	157.16	0.509	45.73	36	32.47	-0.0115	Paphiopedilum
Paphiopedilum_violascens_MW794134.1	0.0421	35.9	155.1	0.558	51.49	37	22.98	-0.0098	Paphiopedilum
Paphiopedilum_fowliei_OL875142.1	0.0334	35.23	156.09	0.458	45.0	34	34.67	-0.0111	Paphiopedilum
Paphiopedilum_urbanianum_OM066333.1	0.0383	35.82	153.43	0.442	47.46	40	34.74	-0.0222	Paphiopedilum
Paphiopedilum_sukhakulii_OM066327.1	0.0398	35.56	160.52	0.524	50.03	39	35.03	-0.0199	Paphiopedilum
Paphiopedilum_liemianum_OM066302.1	0.0333	35.7	161.25	0.439	45.11	41	36.33	-0.0124	Paphiopedilum
Paphiopedilum_primulinum_OM066316.1	0.0383	35.51	165.95	0.444	47.99	36	38.35	-0.0034	Paphiopedilum
Vanilla_somae_OQ686968.1	0.0284	34.94	147.44	0.474	40	36	24.75	-0.0197	Vanilla
Paphiopedilum_haynaldianum_OM066289.1	0.0325	35.7	160.67	0.491	45.7	39	35.72	-0.0191	Paphiopedilum
Paphiopedilum_hangianum_OM066288.1	0.0335	35.49	165.28	0.512	42.55	39	34.05	-0.017	Paphiopedilum
Paphiopedilum_dianthum_MF983795.1	0.0339	35.71	156.78	0.493	51.33	36	32.75	-0.0077	Paphiopedilum
Paphiopedilum_lowii_OM066303.1	0.0328	35.85	161.1	0.461	48.69	36	35.65	-0.005	Paphiopedilum
Vanilla_planifolia_KJ566306.1	0.0323	35.36	153.88	0.553	47.86	39	22.92	-0.0096	Vanilla
Paphiopedilum_superbiens_OM066329.1	0.0324	36.24	156.48	0.512	45.29	37	33.43	-0.0177	Paphiopedilum
Paphiopedilum_leucochilum_OM066301.1	0.0394	35.18	157.97	0.491	43.71	38	37.89	-0.0205	Paphiopedilum
Paphiopedilum_appletonianum_MZ751073.1	0.0367	35.13	160.11	0.534	52.11	33	36.28	-0.0122	Paphiopedilum
Apostasia_fujianica_PP599181.1	0.0293	35.61	155.4	0.469	49.0	37	27.94	-0.004	Apostasia
Paphiopedilum_acmodontum_OL854223.1	0.0393	36.09	154.36	0.523	48.44	37	31.92	-0.0221	Paphiopedilum
Paphiopedilum_lawrenceanum_OM066300.1	0.0366	35.54	162.18	0.459	44.86	34	35.66	-0.0062	Paphiopedilum
Paphiopedilum_parnatanum_OM066314.1	0.0342	35.81	150.82	0.497	49.88	36	32.62	-0.0044	Paphiopedilum
Paphiopedilum_supardii_OM066328.1	0.0325	34.99	162.1	0.448	43.15	37	31.71	-0.021	Paphiopedilum
Paphiopedilum_nataschae_OM066310.1	0.034	34.83	166.94	0.489	48.31	34	37.08	-0.0208	Paphiopedilum
Paphiopedilum_malipoense_OM066304.1	0.0386	36.43	152.98	0.47	45.8	34	33.21	-0.0212	Paphiopedilum
Paphiopedilum_vietnamense_OM066338.1	0.0403	36.71	168.29	0.458	46.5	39	28.61	-0.0071	Paphiopedilum
Cypripedium_yunnanense_MW489465.1	0.0261	34.11	177.55	0.512	43.24	38	27.54	-0.0163	Cypripedium
Paphiopedilum_bellatulum_MN315107.1	0.0394	35.87	155.91	0.513	44.89	39	34.96	-0.0086	Paphiopedilum
Paphiopedilum_villosum_OM066339.1	0.0415	35.96	165.42	0.435	44.47	36	37.63	-0.0201	Paphiopedilum
Paphiopedilum_jackii_OM066305.1	0.0394	35.74	157.16	0.508	43.9	37	31.66	-0.0145	Paphiopedilum
Phragmipedium_kovachii_MW794128.1	0.0298	36.13	144.56	0.54	45.8	40	24.03	-0.0155	Phragmipedium
Paphiopedilum_javanicum_OM066298.1	0.0321	35.01	146.35	0.505	46.99	39	30.45	-0.0178	Paphiopedilum
Paphiopedilum_tranlienianum_MW794129.1	0.0358	36.31	149.67	0.539	48.22	36	21.6	-0.0251	Paphiopedilum
Paphiopedilum_papuanum_OM066312.1	0.0387	35.62	152.79	0.466	49.21	36	37.1	-0.0127	Paphiopedilum
Paphiopedilum_mastersianum_OM066306.1	0.0403	35.19	150.29	0.477	48.95	37	34.36	-0.0177	Paphiopedilum
Apostasia_shenzhenica_MG772639.1	0.0292	35.35	155.09	0.555	51.09	34	23.94	-0.0013	Apostasia
Paphiopedilum_exul_OL875139.1	0.0369	35.27	164.62	0.48	44.77	39	38.12	-0.0151	Paphiopedilum
Vanilla_aphylla_LC085348.1	0.0285	35.6	153.96	0.437	40	39	23.53	-0.0115	Vanilla
Paphiopedilum_micranthum_MN535014.1	0.0386	36.29	160.11	0.467	45.0	36	35.99	-0.0087	Paphiopedilum
Paphiopedilum_purpuratum_MN535015.1	0.0372	35.77	156.32	0.454	44.31	35	36.97	-0.0058	Paphiopedilum
Paphiopedilum_agusii_OL875116.1	0.0351	35.7	158.63	0.536	45.77	41	33.68	-0.003	Paphiopedilum
Vanilla_pompona_MF197310.1	0.0353	34.93	142.44	0.489	53.48	39	29.08	-0.0078	Vanilla
Paphiopedilum_canhii_OL875128.1	0.0366	35.49	156.38	0.466	41.08	37	36.81	-0.0105	Paphiopedilum
